# Supplementary material for: Cell wall-related genes and lignin accumulation contribute to the root resistance in different maize (Zea mays L.) genotypes to Fusarium verticillioides (Sacc.) Nirenberg infection
Source: Front Plant Sci. 2023 Jun 27;14:1195794. doi: 10.3389/fpls.2023.1195794 (PMC10335812; doi:10.3389/fpls.2023.1195794)
Supplement: Supplementary file 3 [file Table_2.xlsx]

## Sheet: DEG RES
DEG_RES_+Fv/C
	baseMean	log2FoldChange	lfcSE	stat	pvalue	padj
Zm00001eb333970_T002	1791.84	7.85405	0.491389	15.9834	1.67e-57	8.86e-53
Zm00001eb317810_T003	8404.12	8.36654	0.611616	13.6794	1.35e-42	3.58e-38
Zm00001eb145670_T006	785.646	1.91247	0.190598	10.0341	1.08e-23	1.91e-19
Zm00001eb215670_T002	89.9538	-24.0927	2.58914	-9.3053	1.34e-20	1.77e-16
Zm00001eb066680_T002	1127.37	4.74365	0.532041	8.91596	4.84e-19	5.14e-15
Zm00001eb032560_T001	1323.35	3.35464	0.379932	8.82957	1.05e-18	8.85e-15
Zm00001eb131790_T002	875.454	8.73849	0.990996	8.81789	1.17e-18	8.85e-15
Zm00001eb219400_T002	252.686	7.87684	0.899138	8.76044	1.94e-18	1.29e-14
Zm00001eb110430_T002	372.269	4.36616	0.504804	8.64921	5.19e-18	3.06e-14
Zm00001eb077010_T005	649.841	7.7039	0.897963	8.57931	9.54e-18	5.07e-14
Zm00001eb355240_T003	516.778	3.89203	0.466227	8.34793	6.95e-17	3.35e-13
Zm00001eb258890_T002	627.698	-2.50301	0.302004	-8.288	1.15e-16	5.1e-13
Zm00001eb265430_T002	274.195	11.8432	1.50422	7.87336	3.45e-15	1.41e-11
Zm00001eb275240_T001	344.979	-8.64607	1.12236	-7.70349	1.32e-14	5.02e-11
Zm00001eb335710_T011	346.4	11.744	1.54053	7.62334	2.47e-14	8.75e-11
Zm00001eb228910_T002	540.086	-2.78201	0.365957	-7.60201	2.92e-14	9.68e-11
Zm00001eb320580_T004	228.878	-12.0612	1.60991	-7.49186	6.79e-14	2.12e-10
Zm00001eb004420_T003	1819.08	11.0422	1.51019	7.31179	2.64e-13	7.78e-10
Zm00001eb413080_T001	667.945	-11.9086	1.64125	-7.2558	3.99e-13	1.06e-09
Zm00001eb044600_T001	1215.81	-26.0325	3.58484	-7.26183	3.82e-13	1.06e-09
Zm00001eb046040_T003	1514.14	-12.3379	1.71656	-7.18758	6.6e-13	1.59e-09
Zm00001eb043720_T003	413.908	23.9584	3.3306	7.19342	6.32e-13	1.59e-09
Zm00001eb092230_T004	162.555	-23.3027	3.24519	-7.18069	6.94e-13	1.6e-09
Zm00001eb019260_T003	1741.84	-2.22226	0.310937	-7.14698	8.87e-13	1.96e-09
Zm00001eb017120_T001	793.708	-2.07186	0.29037	-7.13525	9.66e-13	2.05e-09
Zm00001eb143950_T001	198.859	-23.8626	3.37537	-7.06963	1.55e-12	3.17e-09
Zm00001eb071360_T001	775.978	-1.32807	0.191332	-6.94119	3.89e-12	7.65e-09
Zm00001eb203600_T001	809.906	-2.65357	0.3864	-6.86742	6.54e-12	1.24e-08
Zm00001eb374090_T004	1125.04	25.0433	3.65965	6.84308	7.75e-12	1.42e-08
Zm00001eb357010_T006	2366.15	22.9638	3.38744	6.77911	1.21e-11	2.14e-08
Zm00001eb434430_T002	288.198	10.1639	1.50926	6.73437	1.65e-11	2.82e-08
Zm00001eb317500_T002	201.311	22.3063	3.35487	6.64892	2.95e-11	4.9e-08
Zm00001eb168280_T001	293.669	10.9384	1.64752	6.6393	3.15e-11	5.07e-08
Zm00001eb329250_T001	833.719	-2.07176	0.31342	-6.61019	3.84e-11	5.99e-08
Zm00001eb347680_T006	615.171	24.1097	3.66295	6.58206	4.64e-11	7.04e-08
Zm00001eb033830_T001	95.8626	10.2699	1.56233	6.57347	4.92e-11	7.25e-08
Zm00001eb208310_T001	720.98	-23.1831	3.57627	-6.48248	9.02e-11	1.26e-07
Zm00001eb268610_T001	1438.71	13.9503	2.15158	6.48375	8.95e-11	1.26e-07
Zm00001eb377160_T001	207.919	2.78123	0.436	6.37897	1.78e-10	2.43e-07
Zm00001eb278480_T005	274.441	-2.17593	0.343674	-6.33139	2.43e-10	3.08e-07
Zm00001eb293820_T007	101.269	10.6053	1.67457	6.33318	2.4e-10	3.08e-07
Zm00001eb036890_T002	649.672	-12.005	1.89628	-6.33082	2.44e-10	3.08e-07
Zm00001eb160380_T001	1692.74	-1.06269	0.16917	-6.28178	3.35e-10	4.13e-07
Zm00001eb215190_T002	71.199	10.0755	1.60851	6.26388	3.76e-10	4.53e-07
Zm00001eb108610_T004	423.641	2.90383	0.464949	6.24548	4.22e-10	4.99e-07
Zm00001eb280760_T001	1844.89	7.08436	1.14068	6.21062	5.28e-10	5.89e-07
Zm00001eb135720_T003	316.147	22.6537	3.64698	6.21163	5.24e-10	5.89e-07
Zm00001eb051580_T002	189.661	-5.53006	0.890627	-6.20917	5.33e-10	5.89e-07
Zm00001eb207920_T002	331.922	6.62728	1.069	6.19953	5.66e-10	6.14e-07
Zm00001eb232290_T001	197.784	-2.24851	0.363657	-6.18305	6.29e-10	6.68e-07
Zm00001eb289070_T003	144.761	-9.91804	1.60691	-6.17211	6.74e-10	7.02e-07
Zm00001eb032290_T002	498.047	-11.8201	1.91656	-6.16737	6.94e-10	7.09e-07
Zm00001eb414190_T001	602.439	-2.42608	0.393974	-6.15798	7.37e-10	7.38e-07
Zm00001eb045510_T001	89.5257	-9.4307	1.54665	-6.09749	1.08e-09	1.06e-06
Zm00001eb306530_T004	339.432	-2.37557	0.390699	-6.0803	1.2e-09	1.16e-06
Zm00001eb004160_T004	257.755	-9.93308	1.63609	-6.07122	1.27e-09	1.2e-06
Zm00001eb034180_T001	5534.02	-1.15515	0.191503	-6.03202	1.62e-09	1.49e-06
Zm00001eb220640_T001	215.208	-9.34323	1.54907	-6.03152	1.62e-09	1.49e-06
Zm00001eb291590_T003	3438.53	-1.61515	0.268439	-6.01684	1.78e-09	1.6e-06
Zm00001eb084430_T005	117.028	-23.8137	3.99856	-5.95556	2.59e-09	2.29e-06
Zm00001eb067190_T006	97.3389	-10.0032	1.68176	-5.94807	2.71e-09	2.36e-06
Zm00001eb227500_T004	657.738	1.8966	0.319861	5.92946	3.04e-09	2.6e-06
Zm00001eb152060_T003	1010.09	-1.62597	0.275723	-5.89709	3.7e-09	3.12e-06
Zm00001eb215010_T005	144.253	-9.78926	1.66998	-5.86191	4.58e-09	3.68e-06
Zm00001eb207950_T002	134.371	-10.6139	1.8101	-5.8637	4.53e-09	3.68e-06
Zm00001eb003440_T003	127.709	9.99831	1.7043	5.86651	4.45e-09	3.68e-06
Zm00001eb151770_T003	48.192	-23.1501	3.95544	-5.85271	4.84e-09	3.83e-06
Zm00001eb405440_T002	774.829	-1.35604	0.232432	-5.83413	5.41e-09	4.22e-06
Zm00001eb235620_T003	4874.09	-1.26658	0.217545	-5.82218	5.81e-09	4.47e-06
Zm00001eb223490_T002	1608.4	-1.0742	0.184757	-5.81413	6.09e-09	4.62e-06
Zm00001eb102050_T002	1571.83	-27.8042	4.78472	-5.81104	6.21e-09	4.64e-06
Zm00001eb380180_T001	728.234	-2.15079	0.371234	-5.79362	6.89e-09	5.08e-06
Zm00001eb413260_T001	565.951	3.10508	0.536614	5.78643	7.19e-09	5.16e-06
Zm00001eb425140_T004	302.882	23.2382	4.01455	5.78851	7.1e-09	5.16e-06
Zm00001eb198460_T003	385.88	-2.7233	0.47178	-5.77239	7.82e-09	5.53e-06
Zm00001eb079080_T002	128.427	-10.5913	1.84714	-5.73388	9.82e-09	6.86e-06
Zm00001eb431240_T003	1980.57	-1.08294	0.188994	-5.73004	1e-08	6.92e-06
Zm00001eb171210_T002	112.863	9.8865	1.73043	5.71331	1.11e-08	7.54e-06
Zm00001eb206910_T002	664.116	-10.4109	1.8281	-5.69492	1.23e-08	8.3e-06
Zm00001eb105490_T003	527.533	1.54133	0.270756	5.69269	1.25e-08	8.3e-06
Zm00001eb002820_T004	305.912	-9.07889	1.59867	-5.67904	1.35e-08	8.88e-06
Zm00001eb156750_T004	1041.45	3.33065	0.587129	5.67278	1.4e-08	9.1e-06
Zm00001eb221310_T003	305.387	2.33845	0.413182	5.65961	1.52e-08	9.59e-06
Zm00001eb352540_T001	228.337	9.37988	1.66298	5.64039	1.7e-08	1.06e-05
Zm00001eb209780_T001	1376.5	-1.95543	0.346815	-5.63826	1.72e-08	1.06e-05
Zm00001eb012870_T005	292.277	-2.1589	0.383245	-5.63321	1.77e-08	1.08e-05
Zm00001eb028710_T001	2071.68	-1.56567	0.278356	-5.6247	1.86e-08	1.12e-05
Zm00001eb426420_T004	149.148	-11.174	1.98788	-5.62106	1.9e-08	1.13e-05
Zm00001eb043770_T002	1015.86	8.55538	1.52429	5.6127	1.99e-08	1.18e-05
Zm00001eb062010_T004	141.386	-9.08858	1.63202	-5.5689	2.56e-08	1.5e-05
Zm00001eb171510_T001	985.931	2.60326	0.468209	5.56004	2.7e-08	1.54e-05
Zm00001eb026200_T001	4847.1	-1.60172	0.288092	-5.55975	2.7e-08	1.54e-05
Zm00001eb174440_T002	1927.6	1.80495	0.324921	5.55504	2.78e-08	1.57e-05
Zm00001eb170340_T001	1318.12	-1.31215	0.236497	-5.54826	2.89e-08	1.6e-05
Zm00001eb419590_T001	2327.3	-1.32734	0.239205	-5.54894	2.87e-08	1.6e-05
Zm00001eb206480_T001	670.615	10.1563	1.83464	5.53584	3.1e-08	1.7e-05
Zm00001eb192380_T001	84.9132	6.04159	1.09244	5.53037	3.2e-08	1.71e-05
Zm00001eb190620_T003	996.678	-1.93868	0.350527	-5.53078	3.19e-08	1.71e-05
Zm00001eb000440_T003	218.162	-10.3162	1.86636	-5.52741	3.25e-08	1.73e-05
Zm00001eb287020_T002	420.093	-5.04719	0.913865	-5.5229	3.33e-08	1.75e-05
Zm00001eb296990_T004	125.193	9.09615	1.64813	5.51906	3.41e-08	1.77e-05
Zm00001eb257860_T003	204.17	-1.98874	0.36052	-5.51632	3.46e-08	1.78e-05
Zm00001eb385900_T002	408.483	-26.3625	4.78476	-5.50969	3.59e-08	1.84e-05
Zm00001eb166930_T001	432.573	-2.19952	0.399937	-5.49965	3.81e-08	1.92e-05
Zm00001eb014680_T001	1116.29	4.12717	0.751314	5.49327	3.95e-08	1.98e-05
Zm00001eb044090_T001	1151.2	-1.23223	0.224741	-5.48289	4.18e-08	2.04e-05
Zm00001eb133420_T001	16726	-2.45328	0.447244	-5.48533	4.13e-08	2.04e-05
Zm00001eb171630_T001	500.584	2.98048	0.543554	5.48332	4.17e-08	2.04e-05
Zm00001eb257110_T003	353.374	10.6193	1.94696	5.4543	4.92e-08	2.37e-05
Zm00001eb070840_T002	20479.3	-2.13587	0.3921	-5.44726	5.12e-08	2.44e-05
Zm00001eb391140_T003	233.761	8.51091	1.56282	5.44588	5.15e-08	2.44e-05
Zm00001eb182090_T005	1288.68	1.11464	0.205428	5.42596	5.76e-08	2.71e-05
Zm00001eb083200_T003	216.741	8.5749	1.58245	5.41873	6e-08	2.8e-05
Zm00001eb320460_T004	1207.17	2.19664	0.406996	5.39721	6.77e-08	3.13e-05
Zm00001eb096130_T004	505.879	22.2655	4.12692	5.39519	6.85e-08	3.13e-05
Zm00001eb191790_T014	284.225	-10.3456	1.91891	-5.39141	6.99e-08	3.17e-05
Zm00001eb165450_T001	387.074	-8.65624	1.60879	-5.38058	7.42e-08	3.34e-05
Zm00001eb109440_T007	407.454	8.19817	1.53183	5.35187	8.7e-08	3.88e-05
Zm00001eb077900_T002	2866.14	-1.54398	0.288684	-5.34835	8.88e-08	3.93e-05
Zm00001eb148890_T005	406.707	1.79015	0.334922	5.34498	9.04e-08	3.97e-05
Zm00001eb363860_T004	39.2775	-8.65997	1.62128	-5.34145	9.22e-08	4.01e-05
Zm00001eb349780_T003	548.987	-1.84967	0.346388	-5.33987	9.3e-08	4.02e-05
Zm00001eb292010_T002	296.102	1.86649	0.350227	5.32937	9.86e-08	4.22e-05
Zm00001eb371020_T003	4564.07	-1.68183	0.315901	-5.3239	1.02e-07	4.31e-05
Zm00001eb064310_T005	1807.22	1.48064	0.278219	5.32186	1.03e-07	4.33e-05
Zm00001eb195980_T005	54.0666	-8.52594	1.60608	-5.30854	1.11e-07	4.62e-05
Zm00001eb261140_T002	45.0368	9.0765	1.71889	5.28043	1.29e-07	5.35e-05
Zm00001eb327720_T004	51.7644	-9.1014	1.72694	-5.27025	1.36e-07	5.61e-05
Zm00001eb204710_T003	1968.39	-1.28142	0.243714	-5.25789	1.46e-07	5.95e-05
Zm00001eb431760_T005	1090.19	4.90213	0.934006	5.2485	1.53e-07	6.22e-05
Zm00001eb166550_T005	62.7269	-8.19983	1.56899	-5.22617	1.73e-07	6.91e-05
Zm00001eb336210_T004	1781.7	-2.15485	0.412658	-5.22189	1.77e-07	6.97e-05
Zm00001eb028250_T002	681.373	-24.9912	4.78488	-5.22295	1.76e-07	6.97e-05
Zm00001eb148780_T002	40.5071	9.1596	1.75456	5.22045	1.78e-07	6.97e-05
Zm00001eb324250_T002	745.521	-1.2878	0.247687	-5.19929	2e-07	7.75e-05
Zm00001eb010310_T003	47.0788	-9.21462	1.77335	-5.19617	2.03e-07	7.77e-05
Zm00001eb144600_T004	74.5671	-8.19106	1.57612	-5.19697	2.03e-07	7.77e-05
Zm00001eb133440_T002	1472.35	2.62889	0.506868	5.18654	2.14e-07	8.13e-05
Zm00001eb403060_T002	226.007	8.23471	1.59191	5.17286	2.31e-07	8.68e-05
Zm00001eb195320_T001	347.376	-2.66145	0.51558	-5.16205	2.44e-07	9.13e-05
Zm00001eb074070_T003	214.32	-24.5718	4.78493	-5.13525	2.82e-07	0.000104621
Zm00001eb220750_T001	879.391	-1.22169	0.238591	-5.12045	3.05e-07	0.000112389
Zm00001eb244770_T002	160.229	-24.4184	4.78498	-5.10315	3.34e-07	0.000122326
Zm00001eb045960_T004	89.6503	-8.15867	1.60082	-5.09657	3.46e-07	0.000125785
Zm00001eb106680_T003	7870.47	-1.13677	0.223285	-5.09112	3.56e-07	0.000128574
Zm00001eb115240_T003	917.055	7.75179	1.52452	5.08473	3.68e-07	0.000128604
Zm00001eb135110_T006	702.39	-2.67881	0.52675	-5.08554	3.67e-07	0.000128604
Zm00001eb434280_T001	47.903	21.9628	4.31881	5.08538	3.67e-07	0.000128604
Zm00001eb205080_T001	94.0045	-24.3527	4.78497	-5.08941	3.59e-07	0.000128604
Zm00001eb171520_T001	813.288	2.50253	0.492078	5.08563	3.66e-07	0.000128604
Zm00001eb403920_T003	593.89	1.21017	0.238521	5.07363	3.9e-07	0.000134567
Zm00001eb108170_T001	37.758	-8.97273	1.76958	-5.07055	3.97e-07	0.000135886
Zm00001eb109780_T002	259.792	-24.2277	4.78501	-5.06326	4.12e-07	0.000139388
Zm00001eb135780_T001	385.371	-1.35238	0.267057	-5.06402	4.1e-07	0.000139388
Zm00001eb387140_T002	408.504	-24.2083	4.78501	-5.0592	4.21e-07	0.000141484
Zm00001eb315100_T001	258.46	-24.1926	4.78501	-5.05592	4.28e-07	0.000143035
Zm00001eb442350_T001	158.235	-24.1824	4.785	-5.0538	4.33e-07	0.00014373
Zm00001eb229760_T002	88.0863	-9.12317	1.80577	-5.05225	4.37e-07	0.000144003
Zm00001eb207390_T004	98.4232	-24.114	4.78499	-5.03951	4.67e-07	0.000152034
Zm00001eb066370_T001	3846.15	-2.73093	0.542496	-5.03401	4.8e-07	0.000155513
Zm00001eb127130_T006	317.674	-24.0748	4.78503	-5.03127	4.87e-07	0.000156792
Zm00001eb200130_T003	75.3487	-24.0536	4.78504	-5.02683	4.99e-07	0.000159496
Zm00001eb151920_T001	758.049	-1.48584	0.296576	-5.00998	5.44e-07	0.000172048
Zm00001eb198730_T002	2260.17	-1.4638	0.292122	-5.01094	5.42e-07	0.000172048
Zm00001eb022740_T001	1648.51	-1.11952	0.223776	-5.00284	5.65e-07	0.000177484
Zm00001eb219400_T003	221.084	-23.8444	4.78509	-4.98305	6.26e-07	0.000194349
Zm00001eb099240_T003	905.098	1.41605	0.284135	4.98372	6.24e-07	0.000194349
Zm00001eb205780_T002	61.7661	-23.7964	4.78512	-4.973	6.59e-07	0.000203509
Zm00001eb402160_T001	2383.84	-1.08	0.21754	-4.96458	6.89e-07	0.000211316
Zm00001eb191790_T001	65.2333	-23.7423	4.7851	-4.96171	6.99e-07	0.000213224
Zm00001eb247390_T002	103.269	-23.7117	4.78517	-4.95524	7.22e-07	0.000217989
Zm00001eb231570_T003	59.0386	-23.7113	4.78514	-4.9552	7.23e-07	0.000217989
Zm00001eb216680_T003	131.071	-23.6783	4.78515	-4.94828	7.49e-07	0.000223347
Zm00001eb328450_T002	272.772	-1.71813	0.347155	-4.94916	7.45e-07	0.000223347
Zm00001eb308350_T002	6102.6	-2.12496	0.429925	-4.94263	7.71e-07	0.000228627
Zm00001eb078120_T005	33.0218	-4.41885	0.894385	-4.94066	7.79e-07	0.000229669
Zm00001eb073510_T002	577.834	-2.19867	0.445325	-4.93724	7.92e-07	0.000230421
Zm00001eb255430_T006	67.4209	-8.61241	1.74453	-4.9368	7.94e-07	0.000230421
Zm00001eb184470_T005	801.351	7.87228	1.59599	4.93253	8.12e-07	0.000234238
Zm00001eb203860_T004	66.4972	8.93976	1.8163	4.92196	8.57e-07	0.00024591
Zm00001eb396230_T001	796.153	2.65725	0.540218	4.91884	8.71e-07	0.000248522
Zm00001eb242050_T001	58.9285	-8.92203	1.81494	-4.91589	8.84e-07	0.000250949
Zm00001eb139400_T003	1504.55	-2.00594	0.40857	-4.90966	9.12e-07	0.000257675
Zm00001eb068860_T004	69.2294	-23.4781	4.78523	-4.90636	9.28e-07	0.000260663
Zm00001eb330230_T004	500.627	3.19409	0.652612	4.89431	9.86e-07	0.000272674
Zm00001eb054040_T002	4359.91	2.02033	0.412869	4.89339	9.91e-07	0.000272674
Zm00001eb014700_T001	765.731	4.33089	0.885045	4.89341	9.91e-07	0.000272674
Zm00001eb130340_T004	60.2526	-23.4198	4.78533	-4.89409	9.88e-07	0.000272674
Zm00001eb221310_T001	139.924	-10.8205	2.21285	-4.88983	1.01e-06	0.000276215
Zm00001eb060990_T001	59.2721	-8.23599	1.68466	-4.88882	1.01e-06	0.000276215
Zm00001eb096490_T006	697.349	1.56061	0.31951	4.88439	1.04e-06	0.000280397
Zm00001eb350660_T002	155.54	-23.3705	4.78526	-4.88385	1.04e-06	0.000280397
Zm00001eb050340_T003	113.235	9.17711	1.8838	4.87158	1.11e-06	0.000296884
Zm00001eb173480_T001	28.4963	-8.09808	1.66278	-4.8702	1.11e-06	0.000297459
Zm00001eb047660_T002	343.711	7.6135	1.5643	4.86703	1.13e-06	0.000300757
Zm00001eb017170_T002	38.4964	-8.64978	1.77989	-4.85974	1.18e-06	0.000310505
Zm00001eb156920_T003	24.89	-8.82068	1.81722	-4.85393	1.21e-06	0.000318161
Zm00001eb127130_T001	57.5258	-8.69516	1.79386	-4.84717	1.25e-06	0.00032437
Zm00001eb127130_T002	57.5258	-8.69516	1.79386	-4.84717	1.25e-06	0.00032437
Zm00001eb268050_T001	1685.9	1.95416	0.403154	4.84718	1.25e-06	0.00032437
Zm00001eb221870_T001	39.9055	-8.61429	1.77881	-4.84272	1.28e-06	0.000325382
Zm00001eb079970_T001	127.306	-23.183	4.78536	-4.84457	1.27e-06	0.000325382
Zm00001eb235630_T005	50.6527	-6.19693	1.2796	-4.84286	1.28e-06	0.000325382
Zm00001eb358160_T001	103.498	8.0107	1.65401	4.84321	1.28e-06	0.000325382
Zm00001eb184540_T003	487.348	1.65456	0.341818	4.84046	1.3e-06	0.000327531
Zm00001eb358170_T001	1373.51	7.89695	1.63181	4.83937	1.3e-06	0.000327776
Zm00001eb369050_T002	5964.69	-1.49831	0.309745	-4.83722	1.32e-06	0.000329766
Zm00001eb031210_T001	5026.98	2.79351	0.578554	4.82843	1.38e-06	0.000343053
Zm00001eb154420_T001	64.1209	-10.104	2.09314	-4.82718	1.38e-06	0.000343587
Zm00001eb262520_T001	31432.4	-11.1461	2.30975	-4.82568	1.4e-06	0.000344582
Zm00001eb253390_T001	262.533	-2.42852	0.506466	-4.79504	1.63e-06	0.0003998
Zm00001eb435160_T001	20.8492	-8.55027	1.78757	-4.78317	1.73e-06	0.000421494
Zm00001eb082300_T003	285.76	-2.1947	0.458893	-4.78259	1.73e-06	0.000421494
Zm00001eb414740_T004	53.411	7.78923	1.63232	4.77187	1.83e-06	0.000442523
Zm00001eb036000_T001	560.232	8.11876	1.70185	4.77055	1.84e-06	0.000443415
Zm00001eb336530_T002	45.9871	-8.29101	1.73968	-4.76583	1.88e-06	0.000449846
Zm00001eb423850_T001	50.2355	8.687	1.82353	4.76383	1.9e-06	0.000452291
Zm00001eb015920_T001	2788.28	-1.55304	0.326588	-4.75534	1.98e-06	0.000469604
Zm00001eb278470_T001	156.522	-7.28636	1.53488	-4.74717	2.06e-06	0.000486476
Zm00001eb336090_T002	72.8723	22.7118	4.78505	4.74641	2.07e-06	0.000486476
Zm00001eb394690_T002	120.933	-8.0736	1.70271	-4.74162	2.12e-06	0.000495919
Zm00001eb174710_T001	130.836	22.6048	4.78499	4.7241	2.31e-06	0.000538263
Zm00001eb204260_T007	410.712	-1.84826	0.391356	-4.7227	2.33e-06	0.000538588
Zm00001eb431410_T005	39.7247	-8.43286	1.78579	-4.72221	2.33e-06	0.000538588
Zm00001eb205290_T004	429.335	3.84591	0.817223	4.70607	2.53e-06	0.000580465
Zm00001eb277540_T001	4297.3	-1.43469	0.305456	-4.69688	2.64e-06	0.000599526
Zm00001eb194730_T003	838.361	-2.71518	0.578378	-4.69447	2.67e-06	0.000602394
Zm00001eb199820_T001	27.1366	-9.1489	1.94901	-4.69413	2.68e-06	0.000602394
Zm00001eb084430_T004	54.5409	-9.54898	2.03566	-4.69086	2.72e-06	0.000606964
Zm00001eb190340_T002	1869.46	1.29452	0.276583	4.68041	2.86e-06	0.000636046
Zm00001eb394580_T004	998.606	-1.22443	0.261832	-4.67641	2.92e-06	0.000645878
Zm00001eb403180_T001	665.211	1.09353	0.23419	4.66942	3.02e-06	0.000665487
Zm00001eb274560_T001	292.826	8.34894	1.79302	4.65635	3.22e-06	0.000700413
Zm00001eb241230_T001	69.5864	-8.52606	1.83105	-4.65639	3.22e-06	0.000700413
Zm00001eb069300_T001	115.317	7.69568	1.65245	4.65712	3.21e-06	0.000700413
Zm00001eb015720_T004	1204.68	2.47223	0.531532	4.65115	3.3e-06	0.000715373
Zm00001eb143420_T002	57.1553	-8.05172	1.73254	-4.64736	3.36e-06	0.000725677
Zm00001eb327250_T003	147.486	-10.761	2.31754	-4.64328	3.43e-06	0.00073421
Zm00001eb207780_T004	4356.1	-1.35749	0.292337	-4.64358	3.42e-06	0.00073421
Zm00001eb138310_T006	587.879	3.22231	0.694135	4.64219	3.45e-06	0.000735107
Zm00001eb439550_T001	234553	-5.84233	1.25929	-4.63937	3.49e-06	0.000742236
Zm00001eb032290_T006	4552.8	14.4513	3.1217	4.62932	3.67e-06	0.000773008
Zm00001eb387360_T002	384.229	-6.84397	1.47917	-4.6269	3.71e-06	0.000779001
Zm00001eb159440_T003	109.887	-2.59232	0.560782	-4.62269	3.79e-06	0.000791844
Zm00001eb092590_T004	72.6838	21.6971	4.70459	4.61189	3.99e-06	0.000827622
Zm00001eb247720_T001	154.893	1.95289	0.424213	4.60355	4.15e-06	0.000851546
Zm00001eb121880_T002	4843.97	-2.25337	0.489459	-4.6038	4.15e-06	0.000851546
Zm00001eb395240_T002	55.4394	-8.0837	1.75598	-4.60354	4.15e-06	0.000851546
Zm00001eb279480_T001	7496.8	-1.79928	0.391614	-4.59453	4.34e-06	0.000882365
Zm00001eb193930_T001	712.141	-1.4623	0.319336	-4.5792	4.67e-06	0.000942344
Zm00001eb179530_T003	129.784	-2.59357	0.566637	-4.57712	4.71e-06	0.000948124
Zm00001eb016800_T002	363.861	2.16244	0.473269	4.56915	4.9e-06	0.000977525
Zm00001eb321360_T002	302.789	-8.91687	1.95122	-4.56989	4.88e-06	0.000977525
Zm00001eb301160_T002	114.462	-9.64703	2.11191	-4.56792	4.93e-06	0.000979571
Zm00001eb249580_T001	105.99	18.1594	3.97919	4.56361	5.03e-06	0.000992503
Zm00001eb028710_T003	2681.57	-1.51272	0.331466	-4.56374	5.03e-06	0.000992503
Zm00001eb275020_T001	237.015	21.8261	4.78518	4.56119	5.09e-06	0.0010003
Zm00001eb295800_T001	3624.76	-1.52397	0.33425	-4.55937	5.13e-06	0.00100525
Zm00001eb128940_T001	945.199	-1.16525	0.255814	-4.55504	5.24e-06	0.00101866
Zm00001eb306130_T001	57.0736	-8.52187	1.87066	-4.55555	5.22e-06	0.00101866
Zm00001eb302560_T002	1763.74	1.53456	0.33841	4.53463	5.77e-06	0.00111824
Zm00001eb394770_T001	115.153	-5.8174	1.28439	-4.52932	5.92e-06	0.00113429
Zm00001eb085030_T002	1581	-1.16006	0.256074	-4.53017	5.89e-06	0.00113429
Zm00001eb421180_T008	102.968	21.6759	4.78543	4.52955	5.91e-06	0.00113429
Zm00001eb105040_T005	91.5397	21.6449	4.78543	4.52308	6.09e-06	0.00116205
Zm00001eb260170_T002	1895.83	-1.53866	0.34021	-4.52268	6.11e-06	0.00116205
Zm00001eb376390_T003	39.4273	-8.78916	1.94373	-4.52181	6.13e-06	0.00116271
Zm00001eb009310_T003	33.0652	-8.64399	1.91563	-4.51235	6.41e-06	0.00121146
Zm00001eb278110_T002	1994.91	3.45242	0.766945	4.50152	6.75e-06	0.00127037
Zm00001eb227070_T001	53.0893	-9.72124	2.16114	-4.4982	6.85e-06	0.00128579
Zm00001eb203060_T001	69.6564	-4.32049	0.96074	-4.49705	6.89e-06	0.00128824
Zm00001eb023450_T003	1988.51	-1.27466	0.283584	-4.49483	6.96e-06	0.00129714
Zm00001eb151860_T003	284.142	-1.73696	0.386671	-4.49209	7.05e-06	0.00130936
Zm00001eb348950_T001	267.582	2.04914	0.456334	4.49043	7.11e-06	0.00131503
Zm00001eb170150_T001	2757.17	1.1009	0.245388	4.48635	7.25e-06	0.00133576
Zm00001eb405230_T001	7903.94	-1.10536	0.246536	-4.48355	7.34e-06	0.00134657
Zm00001eb213310_T001	1707.69	-1.80788	0.40326	-4.48316	7.35e-06	0.00134657
Zm00001eb330710_T001	232.979	1.71301	0.382274	4.48111	7.43e-06	0.00135489
Zm00001eb316520_T002	904.572	-13.2761	2.96335	-4.48009	7.46e-06	0.00135672
Zm00001eb276190_T004	76.2041	-7.57469	1.69444	-4.47032	7.81e-06	0.00141538
Zm00001eb089740_T001	51.8558	15.7735	3.53683	4.45978	8.2e-06	0.00147669
Zm00001eb387270_T002	577.041	1.63109	0.365985	4.45671	8.32e-06	0.00149294
Zm00001eb059030_T003	41.1015	-7.8752	1.76827	-4.45362	8.44e-06	0.00150948
Zm00001eb249130_T003	44.8366	10.0257	2.25162	4.45264	8.48e-06	0.00151134
Zm00001eb400670_T002	30.2607	-8.57395	1.92867	-4.44552	8.77e-06	0.00155704
Zm00001eb248610_T001	476.946	7.13174	1.60599	4.44072	8.97e-06	0.00158687
Zm00001eb360620_T001	635.792	1.88195	0.424491	4.43344	9.27e-06	0.00163601
Zm00001eb159570_T004	259.167	-2.71125	0.612595	-4.42585	9.61e-06	0.001689
Zm00001eb200570_T002	54.112	-8.12507	1.83725	-4.4224	9.76e-06	0.00171049
Zm00001eb060050_T001	3550.36	-1.00956	0.22869	-4.41452	1.01e-05	0.00176816
Zm00001eb260910_T001	193.778	-2.99251	0.678262	-4.41203	1.02e-05	0.00178274
Zm00001eb318770_T003	215.852	-1.54753	0.350839	-4.41093	1.03e-05	0.00178597
Zm00001eb425660_T002	130.797	10.5841	2.40137	4.40751	1.05e-05	0.00180849
Zm00001eb095700_T004	80.403	21.068	4.78564	4.40233	1.07e-05	0.00184026
Zm00001eb289750_T001	732.131	1.79673	0.408101	4.40267	1.07e-05	0.00184026
Zm00001eb371910_T001	106.189	3.41281	0.777066	4.39192	1.12e-05	0.00192445
Zm00001eb009850_T001	77.3505	-7.30047	1.66282	-4.39042	1.13e-05	0.00193152
Zm00001eb395620_T001	104.908	3.44826	0.78566	4.389	1.14e-05	0.00193797
Zm00001eb370090_T002	382.58	-1.98336	0.45214	-4.38661	1.15e-05	0.00194686
Zm00001eb281840_T002	2000.74	-2.57118	0.586247	-4.38583	1.16e-05	0.00194763
Zm00001eb299970_T001	422.427	-2.32038	0.529661	-4.38088	1.18e-05	0.00197983
Zm00001eb272290_T001	11497.3	-1.25585	0.286751	-4.3796	1.19e-05	0.00198523
Zm00001eb357440_T003	42.1196	8.85328	2.02341	4.37543	1.21e-05	0.00201726
Zm00001eb370170_T001	2024.16	-1.10965	0.254382	-4.36213	1.29e-05	0.00213718
Zm00001eb027840_T002	446.494	1.42328	0.326432	4.36013	1.3e-05	0.00215014
Zm00001eb308750_T001	351.72	-1.42024	0.326407	-4.35113	1.35e-05	0.00223329
Zm00001eb088910_T005	232.101	-2.26829	0.521398	-4.35039	1.36e-05	0.00223391
Zm00001eb016000_T004	2530.07	-1.74276	0.400793	-4.34828	1.37e-05	0.00224164
Zm00001eb016640_T005	56.4044	8.46968	1.94871	4.34631	1.38e-05	0.00225496
Zm00001eb221940_T002	222.785	-4.0113	0.923284	-4.3446	1.4e-05	0.0022587
Zm00001eb267780_T002	78.8495	-7.44806	1.71412	-4.34512	1.39e-05	0.0022587
Zm00001eb244690_T003	29.4168	9.19437	2.11686	4.34339	1.4e-05	0.00226426
Zm00001eb374190_T001	883.584	1.75912	0.40545	4.33868	1.43e-05	0.00230633
Zm00001eb175670_T003	2568.35	1.5064	0.347665	4.3329	1.47e-05	0.00234644
Zm00001eb169800_T001	94.4249	-9.9028	2.2849	-4.33403	1.46e-05	0.00234644
Zm00001eb396250_T001	220.435	2.8187	0.650491	4.33319	1.47e-05	0.00234644
Zm00001eb337600_T009	4338.12	1.41737	0.327268	4.3309	1.49e-05	0.00235374
Zm00001eb292010_T003	387.773	1.75662	0.40555	4.33144	1.48e-05	0.00235374
Zm00001eb359660_T004	476.177	-1.33209	0.307768	-4.32822	1.5e-05	0.00237544
Zm00001eb174630_T004	360.446	-1.7631	0.409243	-4.30819	1.65e-05	0.00258561
Zm00001eb075120_T002	481.535	2.71448	0.630616	4.30449	1.67e-05	0.0026215
Zm00001eb038720_T004	869.189	-1.01553	0.23643	-4.29528	1.74e-05	0.0027088
Zm00001eb371940_T002	38.1228	7.16435	1.66775	4.29582	1.74e-05	0.0027088
Zm00001eb308740_T001	403.293	-1.35156	0.314932	-4.29161	1.77e-05	0.00274597
Zm00001eb399860_T004	3489.37	1.25858	0.293386	4.28984	1.79e-05	0.00275346
Zm00001eb306030_T001	39035.4	-1.18243	0.275643	-4.28971	1.79e-05	0.00275346
Zm00001eb219310_T004	153.365	-4.87934	1.13816	-4.28704	1.81e-05	0.00277867
Zm00001eb302570_T001	183.003	2.24546	0.523883	4.28619	1.82e-05	0.00278124
Zm00001eb405350_T001	158.417	-5.19263	1.21185	-4.28489	1.83e-05	0.00278957
Zm00001eb351010_T001	481.719	-1.5756	0.368549	-4.27513	1.91e-05	0.00290622
Zm00001eb322610_T002	126.653	20.4542	4.78611	4.27365	1.92e-05	0.00291734
Zm00001eb159040_T004	39.0231	7.71904	1.80683	4.27214	1.94e-05	0.00292879
Zm00001eb209230_T001	66.4107	-10.4876	2.45536	-4.27131	1.94e-05	0.00293134
Zm00001eb394870_T002	560.521	-2.3976	0.562828	-4.25992	2.05e-05	0.00307605
Zm00001eb358420_T001	753.646	-1.60848	0.377859	-4.25684	2.07e-05	0.00310991
Zm00001eb047830_T001	60.2966	20.3516	4.78632	4.25204	2.12e-05	0.00316841
Zm00001eb287280_T001	33.416	-8.16956	1.9226	-4.24923	2.15e-05	0.00318557
Zm00001eb095350_T001	3815	-1.4685	0.345616	-4.24894	2.15e-05	0.00318557
Zm00001eb158050_T001	473.367	-2.04367	0.480898	-4.2497	2.14e-05	0.00318557
Zm00001eb022890_T001	2210.11	2.10506	0.495534	4.24807	2.16e-05	0.00318909
Zm00001eb328450_T003	731.609	-1.4562	0.343062	-4.24473	2.19e-05	0.00322795
Zm00001eb366610_T004	26.7122	-7.53187	1.77733	-4.23775	2.26e-05	0.00332065
Zm00001eb135910_T002	278.275	1.75496	0.414331	4.23565	2.28e-05	0.00334263
Zm00001eb159220_T001	1680.98	1.99905	0.47219	4.23358	2.3e-05	0.0033643
Zm00001eb216640_T002	37.6844	3.91772	0.925754	4.23192	2.32e-05	0.00337992
Zm00001eb218470_T002	42.7888	7.50347	1.77787	4.22048	2.44e-05	0.00353673
Zm00001eb159850_T004	1341.35	2.62903	0.623316	4.21781	2.47e-05	0.00356898
Zm00001eb234490_T003	119.774	6.809	1.6149	4.21636	2.48e-05	0.00358042
Zm00001eb330880_T003	21125.1	2.10473	0.499837	4.21083	2.54e-05	0.00365119
Zm00001eb311420_T002	361.168	-1.81293	0.430781	-4.20846	2.57e-05	0.00367979
Zm00001eb005030_T001	698.28	-1.03293	0.245931	-4.20009	2.67e-05	0.00380825
Zm00001eb036970_T002	617.752	1.08376	0.259161	4.1818	2.89e-05	0.00411702
Zm00001eb259580_T004	2436.21	-1.82652	0.436879	-4.18084	2.9e-05	0.00412323
Zm00001eb075580_T003	48.9293	-6.84841	1.63832	-4.18014	2.91e-05	0.00412495
Zm00001eb200750_T005	201.316	-1.42187	0.340264	-4.17872	2.93e-05	0.00413976
Zm00001eb063800_T002	556.828	-3.07514	0.73673	-4.17405	2.99e-05	0.00421449
Zm00001eb396750_T001	1272.13	1.46854	0.352787	4.16267	3.15e-05	0.00439515
Zm00001eb156750_T002	5199.74	-1.23149	0.296262	-4.15678	3.23e-05	0.00448483
Zm00001eb012870_T003	524.406	2.14028	0.514953	4.15626	3.24e-05	0.00448483
Zm00001eb409800_T004	265.885	-1.31636	0.317204	-4.14988	3.33e-05	0.00457577
Zm00001eb005070_T002	99.3466	-2.26014	0.545253	-4.14513	3.4e-05	0.00465726
Zm00001eb287790_T001	62.7635	-5.50131	1.32733	-4.14466	3.4e-05	0.00465726
Zm00001eb277410_T001	208.487	-4.77783	1.1535	-4.14202	3.44e-05	0.00469893
Zm00001eb130190_T003	871.462	-1.15038	0.277846	-4.14034	3.47e-05	0.00472153
Zm00001eb171490_T001	1088.87	2.01335	0.486526	4.13822	3.5e-05	0.00474099
Zm00001eb377270_T004	668.013	-2.48799	0.601152	-4.1387	3.49e-05	0.00474099
Zm00001eb273940_T002	769.089	3.09282	0.748281	4.13323	3.58e-05	0.00483271
Zm00001eb080440_T001	523.149	-1.04021	0.252046	-4.12707	3.67e-05	0.00495145
Zm00001eb029580_T001	1979.2	-1.49478	0.362535	-4.12313	3.74e-05	0.00502416
Zm00001eb011430_T001	630.904	1.14269	0.277228	4.12182	3.76e-05	0.00503997
Zm00001eb233960_T002	115.834	-19.7479	4.79227	-4.12078	3.78e-05	0.00504275
Zm00001eb218400_T002	10506.6	-1.2472	0.302679	-4.12054	3.78e-05	0.00504275
Zm00001eb221490_T001	2473.31	1.03641	0.2517	4.11764	3.83e-05	0.00508111
Zm00001eb202730_T003	629.688	1.14749	0.27866	4.1179	3.82e-05	0.00508111
Zm00001eb360480_T003	521.219	-2.0223	0.491726	-4.11266	3.91e-05	0.00517899
Zm00001eb234750_T004	25.1488	8.77903	2.13737	4.1074	4e-05	0.00528506
Zm00001eb095410_T002	103.173	-1.79053	0.436143	-4.10537	4.04e-05	0.00530527
Zm00001eb109510_T006	97.5902	-7.32994	1.78526	-4.10581	4.03e-05	0.00530527
Zm00001eb242410_T002	155.241	6.82821	1.66672	4.09679	4.19e-05	0.0054922
Zm00001eb108060_T003	73.0285	-7.11763	1.73915	-4.09258	4.27e-05	0.00557901
Zm00001eb210510_T003	339.749	-1.97679	0.483579	-4.08784	4.35e-05	0.00565259
Zm00001eb058470_T005	2512.78	1.33232	0.325874	4.08844	4.34e-05	0.00565259
Zm00001eb344440_T006	2289.16	-1.05877	0.258985	-4.08814	4.35e-05	0.00565259
Zm00001eb382730_T004	321.774	-1.51599	0.371257	-4.08341	4.44e-05	0.00574749
Zm00001eb302560_T001	1694.74	1.83216	0.448796	4.0824	4.46e-05	0.00575845
Zm00001eb438470_T001	904.797	-5.27023	1.29142	-4.08096	4.48e-05	0.00578003
Zm00001eb119210_T002	161.886	-19.5611	4.79423	-4.08014	4.5e-05	0.00578651
Zm00001eb171560_T001	139.635	2.54277	0.62355	4.0779	4.54e-05	0.00581837
Zm00001eb411190_T005	42.9958	-9.33424	2.29007	-4.07596	4.58e-05	0.00583486
Zm00001eb207390_T005	309.995	-1.40531	0.344765	-4.07612	4.58e-05	0.00583486
Zm00001eb078100_T007	906.172	-1.5736	0.386216	-4.07442	4.61e-05	0.0058597
Zm00001eb113710_T002	28.6753	-7.81434	1.91927	-4.07151	4.67e-05	0.00590504
Zm00001eb155010_T001	4970	-2.13401	0.52449	-4.06873	4.73e-05	0.00596187
Zm00001eb131990_T002	4939.09	-1.45267	0.357233	-4.06645	4.77e-05	0.00599201
Zm00001eb284300_T002	1111.66	1.8901	0.464895	4.06564	4.79e-05	0.00599851
Zm00001eb086780_T004	95.2262	-6.9335	1.706	-4.06417	4.82e-05	0.00602217
Zm00001eb333890_T003	161.115	-6.61733	1.62874	-4.06286	4.85e-05	0.00604197
Zm00001eb345740_T001	3257.2	-1.07018	0.263475	-4.06181	4.87e-05	0.00605505
Zm00001eb057030_T001	45.8688	-9.18692	2.26489	-4.05622	4.99e-05	0.00617268
Zm00001eb363330_T002	93.0513	19.4171	4.78769	4.05562	5e-05	0.00617425
Zm00001eb299670_T002	3235.75	-1.24789	0.30797	-4.05199	5.08e-05	0.0062563
Zm00001eb341260_T001	1876.41	-1.34511	0.332019	-4.05131	5.09e-05	0.00625988
Zm00001eb078870_T001	3286.86	1.90527	0.470541	4.04909	5.14e-05	0.00630495
Zm00001eb044710_T001	1831.18	-1.0564	0.261004	-4.04744	5.18e-05	0.00633513
Zm00001eb403110_T002	2932.16	7.83456	1.9372	4.04428	5.25e-05	0.00639535
Zm00001eb093280_T001	3002.31	-1.33829	0.330921	-4.04414	5.25e-05	0.00639535
Zm00001eb352400_T001	536.854	1.56818	0.388059	4.0411	5.32e-05	0.0064071
Zm00001eb349080_T001	66.4789	-9.82832	2.43213	-4.04104	5.32e-05	0.0064071
Zm00001eb318060_T001	912.921	1.30802	0.324171	4.03497	5.46e-05	0.00656007
Zm00001eb074290_T001	102.391	3.76018	0.932463	4.03252	5.52e-05	0.00661393
Zm00001eb339710_T003	1369.76	-1.21162	0.300534	-4.03155	5.54e-05	0.00662631
Zm00001eb015880_T003	91.6836	2.03944	0.506077	4.0299	5.58e-05	0.00665809
Zm00001eb378730_T001	886.485	1.06592	0.264572	4.02885	5.6e-05	0.0066728
Zm00001eb278470_T003	526.44	-2.18156	0.541799	-4.02651	5.66e-05	0.00669449
Zm00001eb084680_T001	218.157	1.95103	0.48445	4.0273	5.64e-05	0.00669449
Zm00001eb400030_T003	1341.94	-1.31363	0.326217	-4.02686	5.65e-05	0.00669449
Zm00001eb378930_T002	698.413	-3.38207	0.841624	-4.0185	5.86e-05	0.0069108
Zm00001eb146840_T001	1771.53	1.60178	0.39911	4.01339	5.99e-05	0.00704668
Zm00001eb286040_T002	306.299	-1.75973	0.438692	-4.01131	6.04e-05	0.00709327
Zm00001eb234750_T003	30.1061	-6.77819	1.69301	-4.00363	6.24e-05	0.00730701
Zm00001eb219690_T003	79.9513	-19.2026	4.79675	-4.00325	6.25e-05	0.00730701
Zm00001eb057370_T001	1568.04	-1.62169	0.405218	-4.00201	6.28e-05	0.00732933
Zm00001eb201390_T001	1227.02	2.18488	0.546433	3.99844	6.38e-05	0.00741176
Zm00001eb086790_T001	1886	-1.97399	0.493705	-3.99833	6.38e-05	0.00741176
Zm00001eb253080_T002	20.7888	-7.33554	1.83574	-3.99597	6.44e-05	0.00746953
Zm00001eb037600_T001	23.0372	-7.23764	1.81273	-3.99267	6.53e-05	0.0075577
Zm00001eb006560_T002	23.5505	-7.29583	1.83005	-3.98668	6.7e-05	0.00772731
Zm00001eb288040_T003	26.8862	-6.92075	1.73896	-3.97982	6.9e-05	0.00792634
Zm00001eb056970_T001	34.5161	-4.65067	1.16936	-3.97712	6.98e-05	0.00799947
Zm00001eb043720_T002	1807.6	-1.54763	0.389263	-3.97579	7.01e-05	0.00802718
Zm00001eb419170_T001	375.084	6.45436	1.62877	3.96273	7.41e-05	0.00838224
Zm00001eb343340_T001	976.453	-1.05007	0.265009	-3.96241	7.42e-05	0.00838224
Zm00001eb442380_T001	375.084	6.45436	1.62877	3.96273	7.41e-05	0.00838224
Zm00001eb078220_T003	523.225	-9.64533	2.43612	-3.95929	7.52e-05	0.00847429
Zm00001eb253580_T001	614.396	-3.19335	0.806926	-3.95743	7.58e-05	0.00852274
Zm00001eb430560_T001	864.56	-1.88588	0.476753	-3.95567	7.63e-05	0.00854925
Zm00001eb053310_T001	600.714	-1.76813	0.447215	-3.95363	7.7e-05	0.0085682
Zm00001eb033130_T001	1380.87	1.39052	0.351684	3.9539	7.69e-05	0.0085682
Zm00001eb025040_T005	2672.08	2.0107	0.508493	3.95422	7.68e-05	0.0085682
Zm00001eb210800_T001	97.3444	-8.73982	2.21086	-3.95313	7.71e-05	0.00856843
Zm00001eb078590_T002	533.899	4.91554	1.24478	3.94892	7.85e-05	0.00868406
Zm00001eb069050_T001	285.513	-2.19375	0.555472	-3.94935	7.84e-05	0.00868406
Zm00001eb338850_T001	31.1038	4.79709	1.21605	3.94482	7.99e-05	0.00881581
Zm00001eb046650_T005	317.134	6.39539	1.62232	3.94213	8.08e-05	0.00887817
Zm00001eb152120_T002	220.813	1.54662	0.39258	3.93962	8.16e-05	0.00895297
Zm00001eb189060_T005	149.202	9.53113	2.42033	3.93795	8.22e-05	0.0089777
Zm00001eb072570_T007	24.8345	-7.03168	1.78583	-3.93748	8.23e-05	0.0089777
Zm00001eb286620_T001	579.29	-1.21588	0.308897	-3.93619	8.28e-05	0.00900767
Zm00001eb354830_T002	43.0339	6.62103	1.68231	3.93569	8.3e-05	0.00900799
Zm00001eb199330_T003	2278.43	-1.24666	0.317023	-3.93241	8.41e-05	0.00911316
Zm00001eb077770_T002	30.0201	-8.76348	2.23016	-3.92953	8.51e-05	0.00920422
Zm00001eb162920_T004	144.811	-2.92018	0.743836	-3.92584	8.64e-05	0.0092974
Zm00001eb408520_T001	427.702	2.03233	0.517804	3.9249	8.68e-05	0.0092974
Zm00001eb267600_T001	344.79	-1.8575	0.47329	-3.92466	8.69e-05	0.0092974
Zm00001eb400350_T006	39.4355	-8.69385	2.21485	-3.92525	8.66e-05	0.0092974
Zm00001eb256430_T002	926.865	-1.36454	0.347648	-3.92506	8.67e-05	0.0092974
Zm00001eb422290_T001	18.432	-7.3949	1.88577	-3.92142	8.8e-05	0.00937421
Zm00001eb231540_T003	757.301	1.31444	0.33521	3.92123	8.81e-05	0.00937421
Zm00001eb053300_T001	601.176	-1.51168	0.385775	-3.91856	8.91e-05	0.00942906
Zm00001eb156720_T001	285.165	-4.08849	1.04341	-3.91838	8.91e-05	0.00942906
Zm00001eb379490_T004	18.3762	7.63693	1.94865	3.91909	8.89e-05	0.00942906
Zm00001eb106180_T005	65.4175	-10.2671	2.62121	-3.91695	8.97e-05	0.00946626
Zm00001eb296870_T002	1393.36	-1.70749	0.436726	-3.90975	9.24e-05	0.00973373
Zm00001eb006080_T004	129.453	-3.47733	0.889581	-3.90895	9.27e-05	0.00974653
Zm00001eb229580_T001	1022.02	1.76598	0.452484	3.90287	9.51e-05	0.00997509
Zm00001eb117320_T004	474.453	6.32138	1.62202	3.89722	9.73e-05	0.0101903
Zm00001eb416900_T002	30.732	-8.71219	2.23702	-3.89455	9.84e-05	0.0102829
Zm00001eb167910_T001	1417.98	1.99485	0.51241	3.89307	9.9e-05	0.0103254
Zm00001eb408530_T001	162.047	7.2346	1.86038	3.88878	0.000100749	0.0104583
Zm00001eb427030_T004	58.8177	-8.11248	2.08602	-3.88898	0.000100667	0.0104583
Zm00001eb266420_T001	288.146	2.10294	0.540804	3.88855	0.000100847	0.0104583
Zm00001eb294580_T006	83.3452	18.6227	4.78988	3.88793	0.000101102	0.0104644
Zm00001eb254660_T001	605.825	-1.88725	0.485477	-3.88742	0.000101316	0.0104661
Zm00001eb170690_T003	229.864	-1.57977	0.406624	-3.88508	0.000102297	0.0105431
Zm00001eb155010_T006	486.659	3.84613	0.990073	3.8847	0.000102458	0.0105431
Zm00001eb098590_T002	48.1355	-9.12778	2.35122	-3.88215	0.000103538	0.0106336
Zm00001eb332190_T002	1109.1	1.52121	0.392001	3.88062	0.00010419	0.0106799
Zm00001eb228700_T001	2035.31	-1.48866	0.383804	-3.87869	0.000105019	0.0107441
Zm00001eb252510_T002	78.4562	-8.72592	2.25067	-3.87703	0.000105739	0.010797
Zm00001eb065630_T003	28.7851	8.55221	2.20777	3.87369	0.000107201	0.0109252
Zm00001eb059350_T002	141.445	2.16364	0.558649	3.87298	0.000107511	0.0109359
Zm00001eb186970_T004	128.775	-2.07301	0.535384	-3.87201	0.000107942	0.0109587
Zm00001eb211850_T001	19.014	-6.9692	1.802	-3.86748	0.000109966	0.0111216
Zm00001eb133230_T001	127.732	-2.29149	0.592749	-3.86586	0.000110697	0.0111743
Zm00001eb057100_T004	550.123	2.05106	0.530687	3.86492	0.000111126	0.0111963
Zm00001eb050900_T001	1642.96	1.34326	0.34771	3.86318	0.000111922	0.0112339
Zm00001eb050890_T001	1642.96	1.34326	0.34771	3.86318	0.000111922	0.0112339
Zm00001eb051170_T003	1678.55	-1.3118	0.340025	-3.85795	0.00011434	0.0113729
Zm00001eb174440_T001	3304.73	-1.31962	0.342004	-3.85849	0.000114088	0.0113729
Zm00001eb299370_T001	3739.2	2.2294	0.577803	3.8584	0.00011413	0.0113729
Zm00001eb102980_T003	58.8551	6.4885	1.68151	3.85873	0.000113977	0.0113729
Zm00001eb116440_T005	279.391	2.10813	0.54657	3.85702	0.000114776	0.0113912
Zm00001eb176340_T002	247.732	-2.25918	0.586396	-3.85264	0.000116849	0.0115537
Zm00001eb077550_T001	2538.21	-1.72145	0.447214	-3.84927	0.000118469	0.0116704
Zm00001eb193180_T002	247.056	1.67596	0.435499	3.84837	0.000118908	0.011692
Zm00001eb010560_T001	4423.77	-1.43031	0.371799	-3.84701	0.000119567	0.011735
Zm00001eb082690_T003	152.167	9.16296	2.38252	3.84591	0.000120105	0.0117661
Zm00001eb142480_T003	30.8805	-6.51031	1.69307	-3.84527	0.000120419	0.0117752
Zm00001eb342620_T004	97.3157	-9.803	2.55045	-3.84364	0.000121223	0.0118319
Zm00001eb344520_T003	284.418	1.15174	0.299768	3.84211	0.00012198	0.011884
Zm00001eb151860_T002	284.048	-1.55323	0.404375	-3.84108	0.000122497	0.0119125
Zm00001eb171530_T001	219.354	3.39612	0.88449	3.83964	0.000123216	0.0119606
Zm00001eb106390_T001	127.042	1.83011	0.47673	3.83888	0.000123598	0.0119757
Zm00001eb050880_T001	2365.35	-1.64821	0.430235	-3.83096	0.000127646	0.0123006
Zm00001eb330600_T002	454.103	1.21693	0.317656	3.83096	0.000127643	0.0123006
Zm00001eb071540_T003	134.604	2.06133	0.538563	3.82746	0.000129473	0.012454
Zm00001eb208180_T001	470.162	-1.5327	0.40068	-3.82525	0.000130639	0.0125162
Zm00001eb411100_T003	33.0209	9.24863	2.41855	3.82404	0.000131282	0.0125162
Zm00001eb171500_T001	931.758	2.11385	0.552554	3.8256	0.000130452	0.0125162
Zm00001eb314450_T001	75.8843	-8.09893	2.12042	-3.81949	0.00013373	0.0127024
Zm00001eb330180_T006	471.076	2.26947	0.594366	3.8183	0.000134375	0.0127182
Zm00001eb205430_T002	420.944	-1.27527	0.333966	-3.81855	0.000134241	0.0127182
Zm00001eb256020_T002	67.1563	-18.3538	4.80758	-3.81768	0.000134715	0.0127277
Zm00001eb261440_T004	1554.67	1.40097	0.36711	3.8162	0.00013552	0.012781
Zm00001eb101050_T001	77.8732	-7.99941	2.09643	-3.81572	0.000135785	0.0127833
Zm00001eb110370_T003	70.1445	18.2791	4.79288	3.8138	0.000136849	0.0128379
Zm00001eb038270_T001	1586.34	2.14908	0.565385	3.80109	0.00014406	0.0134668
Zm00001eb344850_T001	1191.8	-1.27896	0.336655	-3.79902	0.000145267	0.0135558
Zm00001eb429140_T005	35.8428	-3.52836	0.928986	-3.79808	0.000145824	0.0135839
Zm00001eb044300_T001	287.663	-1.48339	0.390752	-3.79625	0.000146901	0.0136603
Zm00001eb232150_T005	622.202	-1.09425	0.288352	-3.79484	0.00014774	0.0137143
Zm00001eb021970_T001	125.709	2.66379	0.702352	3.79268	0.000149032	0.0138079
Zm00001eb320490_T005	308.228	-1.15592	0.30481	-3.79228	0.000149269	0.0138079
Zm00001eb135380_T003	79.755	-2.22849	0.589116	-3.78276	0.000155098	0.0142725
Zm00001eb067250_T001	735.316	2.23144	0.590095	3.78149	0.000155894	0.0143066
Zm00001eb144270_T001	13.8244	7.21268	1.90789	3.78045	0.000156547	0.0143066
Zm00001eb119340_T002	38.2748	-7.22085	1.90991	-3.78073	0.000156367	0.0143066
Zm00001eb019280_T003	24.8127	-6.7267	1.77912	-3.78092	0.00015625	0.0143066
Zm00001eb116160_T002	13098.8	-1.02391	0.270975	-3.77862	0.000157699	0.0143625
Zm00001eb239610_T001	17.1822	-7.01657	1.85682	-3.77882	0.000157576	0.0143625
Zm00001eb404190_T001	32.3742	7.44857	1.97259	3.77603	0.000159349	0.014488
Zm00001eb266690_T001	703.525	1.57588	0.417455	3.77497	0.00016003	0.014525
Zm00001eb241390_T003	23.2027	7.78034	2.06283	3.77168	0.000162152	0.0146469
Zm00001eb241390_T005	82.9145	2.06318	0.546978	3.77196	0.00016197	0.0146469
Zm00001eb286920_T003	99.8904	2.64756	0.701971	3.77161	0.0001622	0.0146469
Zm00001eb191790_T011	121.775	-9.0865	2.40978	-3.77067	0.00016281	0.014677
Zm00001eb370610_T003	63.7435	2.38186	0.631914	3.76928	0.00016372	0.014734
Zm00001eb092810_T001	222.772	11.3155	3.00372	3.76715	0.000165121	0.0147906
Zm00001eb008080_T002	72.623	1.74525	0.463341	3.76667	0.000165437	0.0147906
Zm00001eb199160_T007	270.115	-1.66212	0.44124	-3.76692	0.000165273	0.0147906
Zm00001eb308150_T007	483.659	2.18659	0.580516	3.76663	0.000165464	0.0147906
Zm00001eb423860_T002	30.6545	-7.09406	1.88375	-3.76593	0.000165931	0.0148074
Zm00001eb198730_T003	164.845	1.87112	0.497222	3.76315	0.000167787	0.0149331
Zm00001eb213320_T001	26.4951	-7.24979	1.92661	-3.76298	0.000167902	0.0149331
Zm00001eb122180_T003	595.198	-1.06972	0.284558	-3.75922	0.000170443	0.0151338
Zm00001eb147420_T001	33.4497	-7.74171	2.0619	-3.75465	0.000173581	0.0153867
Zm00001eb327470_T001	738.219	-1.38778	0.369977	-3.75098	0.000176142	0.0155618
Zm00001eb171540_T001	237.057	2.49292	0.6651	3.74818	0.000178119	0.0157103
Zm00001eb360740_T005	1031.39	2.42163	0.646689	3.74467	0.000180633	0.0159056
Zm00001eb074170_T002	13.5941	-7.20237	1.92604	-3.73946	0.000184416	0.0161583
Zm00001eb252310_T001	41.3637	5.10995	1.36702	3.73802	0.000185477	0.0162245
Zm00001eb162910_T001	472.657	-1.19487	0.319826	-3.73602	0.000186959	0.0163272
Zm00001eb185600_T001	177.608	2.29697	0.614896	3.73554	0.00018731	0.016331
Zm00001eb150440_T001	195.684	-1.6788	0.449579	-3.73416	0.000188344	0.0163943
Zm00001eb275480_T001	544.149	1.12392	0.301093	3.73279	0.000189372	0.0164299
Zm00001eb425000_T004	28.1439	6.62076	1.77402	3.73206	0.000189919	0.0164505
Zm00001eb162090_T003	1082.62	-1.77667	0.476346	-3.7298	0.000191635	0.0165495
Zm00001eb391270_T004	20.5572	7.68322	2.0639	3.72268	0.00019712	0.0169635
Zm00001eb372980_T003	3172.23	-1.01802	0.2736	-3.72084	0.000198561	0.0170598
Zm00001eb220630_T005	66.984	-7.42532	1.99721	-3.71784	0.000200931	0.0172356
Zm00001eb032550_T005	333.259	1.86266	0.501145	3.7168	0.00020176	0.0172788
Zm00001eb277480_T003	121.908	3.87688	1.04357	3.71501	0.000203198	0.0173739
Zm00001eb203050_T001	59.1127	-3.18827	0.858422	-3.71411	0.000203923	0.0174079
Zm00001eb231870_T003	547.933	2.9028	0.781862	3.71267	0.00020508	0.0174506
Zm00001eb205090_T003	181.186	3.35576	0.904362	3.71064	0.000206733	0.017535
Zm00001eb029530_T005	36.0001	6.71055	1.80888	3.70978	0.000207442	0.0175671
Zm00001eb072870_T001	231.467	3.47772	0.93774	3.70862	0.000208395	0.0176092
Zm00001eb243500_T004	206.412	5.93452	1.60031	3.70836	0.000208603	0.0176092
Zm00001eb077760_T002	1151.5	1.65701	0.447365	3.70393	0.000212282	0.0178914
Zm00001eb117500_T002	42.7018	-9.44051	2.54935	-3.70311	0.000212976	0.0179214
Zm00001eb358100_T005	227.275	-1.35128	0.365071	-3.70142	0.000214397	0.0180124
Zm00001eb042160_T003	15.7793	8.18797	2.2158	3.69526	0.000219664	0.0183388
Zm00001eb213730_T001	67.8352	-9.6162	2.60294	-3.69436	0.00022044	0.0183747
Zm00001eb386310_T002	140.768	-2.36198	0.639863	-3.69138	0.00022304	0.0185333
Zm00001eb198450_T001	296.409	-1.18637	0.321359	-3.69174	0.000222728	0.0185333
Zm00001eb199160_T009	33.478	9.56216	2.5908	3.69081	0.000223538	0.0185456
Zm00001eb010070_T001	4810.38	-1.07627	0.29165	-3.69027	0.000224014	0.0185561
Zm00001eb198600_T002	959.23	1.81273	0.491307	3.68961	0.000224595	0.0185753
Zm00001eb137480_T001	2854.41	-3.0709	0.832445	-3.68902	0.000225122	0.0185899
Zm00001eb401000_T005	198.925	17.6615	4.79472	3.68353	0.00023003	0.0189599
Zm00001eb158260_T003	23.2365	-7.0468	1.91391	-3.68189	0.000231509	0.0190285
Zm00001eb432490_T002	431.776	1.52921	0.415595	3.67956	0.000233641	0.0191445
Zm00001eb279720_T001	458.213	-1.5157	0.412065	-3.67831	0.000234786	0.0192087
Zm00001eb380840_T002	101.528	-1.98004	0.538641	-3.67599	0.00023693	0.0193542
Zm00001eb329740_T002	280.924	-1.32943	0.361762	-3.67487	0.000237973	0.0194056
Zm00001eb335600_T001	32.683	6.75625	1.83867	3.67453	0.000238289	0.0194056
Zm00001eb192640_T002	548.561	4.76789	1.29932	3.66954	0.000242987	0.0197443
Zm00001eb295800_T002	1127.04	2.63935	0.719302	3.66932	0.000243192	0.0197443
Zm00001eb420400_T004	216.176	-1.75738	0.479052	-3.66845	0.000244022	0.0197814
Zm00001eb000870_T001	1658.01	-1.73514	0.473316	-3.66593	0.00024644	0.0199166
Zm00001eb338160_T004	78.864	7.69332	2.09918	3.66492	0.000247415	0.0199651
Zm00001eb188670_T001	297.95	-2.19965	0.601368	-3.65774	0.000254448	0.0204394
Zm00001eb407420_T001	22.8992	-5.78852	1.58246	-3.65793	0.00025426	0.0204394
Zm00001eb352910_T001	2800.2	-1.28608	0.351569	-3.65813	0.00025406	0.0204394
Zm00001eb055550_T002	11521.5	-1.72355	0.471781	-3.65328	0.000258915	0.0207355
Zm00001eb034130_T001	10015.4	-2.19355	0.600564	-3.65249	0.000259714	0.0207681
Zm00001eb131470_T002	1818.54	-1.30079	0.356736	-3.64636	0.00026598	0.0212053
Zm00001eb401490_T001	276.198	1.51925	0.416869	3.64444	0.000267974	0.0213003
Zm00001eb222880_T003	13164	-1.374	0.377254	-3.64211	0.000270412	0.0213345
Zm00001eb301720_T003	30.2943	-6.9789	1.91606	-3.64232	0.000270194	0.0213345
Zm00001eb433000_T002	188.595	2.23111	0.612396	3.64324	0.00026923	0.0213345
Zm00001eb112180_T002	721.575	1.123	0.308227	3.64343	0.000269032	0.0213345
Zm00001eb333340_T003	159.412	-1.30914	0.359425	-3.64232	0.000270196	0.0213345
Zm00001eb051170_T002	65.5205	-6.91129	1.89889	-3.63965	0.000273013	0.0215077
Zm00001eb287940_T001	208.959	1.85339	0.509855	3.63514	0.000277833	0.0218226
Zm00001eb370200_T001	84.2094	17.4294	4.79682	3.63353	0.000279571	0.0219267
Zm00001eb171650_T001	588.743	1.90535	0.525291	3.62722	0.000286489	0.0224036
Zm00001eb392330_T001	1022.93	2.17138	0.598637	3.62721	0.000286496	0.0224036
Zm00001eb413250_T001	47.5746	3.11782	0.859925	3.62569	0.000288191	0.0225031
Zm00001eb199560_T001	24.0376	-6.44783	1.77914	-3.62413	0.000289936	0.0226061
Zm00001eb271410_T005	142.655	-2.61746	0.722556	-3.62251	0.000291763	0.0227152
Zm00001eb013930_T001	530.416	2.46102	0.680139	3.6184	0.000296426	0.0229421
Zm00001eb200740_T002	98.9745	-8.86955	2.45135	-3.61823	0.000296624	0.0229421
Zm00001eb096860_T003	487.911	-1.43026	0.395314	-3.61804	0.000296839	0.0229421
Zm00001eb231250_T003	2725.88	-2.02298	0.559408	-3.61628	0.000298868	0.0230654
Zm00001eb408900_T001	1740.41	1.01314	0.280218	3.61552	0.000299741	0.0230992
Zm00001eb040540_T003	87.7965	-8.92197	2.46933	-3.6131	0.000302552	0.0232821
Zm00001eb027820_T003	438.603	1.61487	0.447178	3.61125	0.000304728	0.0233817
Zm00001eb078400_T001	122.039	3.52203	0.975799	3.60938	0.000306933	0.0234831
Zm00001eb105490_T005	257.629	1.3323	0.369219	3.60845	0.000308037	0.0235336
Zm00001eb415210_T001	461.964	-1.2707	0.352347	-3.60639	0.00031049	0.0236869
Zm00001eb315660_T001	1494.47	1.22889	0.340994	3.60384	0.000313556	0.0238865
Zm00001eb217560_T004	159.541	7.8457	2.17733	3.60335	0.000314136	0.0238964
Zm00001eb056910_T002	462.269	1.0698	0.297104	3.60076	0.00031729	0.0240587
Zm00001eb411600_T013	78.8602	-9.00035	2.49976	-3.60048	0.000317629	0.0240587
Zm00001eb280740_T005	9134.82	-1.48721	0.413115	-3.59999	0.000318235	0.0240703
Zm00001eb187260_T002	88.9539	-9.08911	2.52527	-3.59927	0.000319116	0.0241025
Zm00001eb405430_T001	786.637	1.82904	0.50839	3.59771	0.000321028	0.0242126
Zm00001eb420440_T001	17.1319	-6.26687	1.74349	-3.59445	0.000325081	0.0244488
Zm00001eb171640_T001	666.565	1.96448	0.546766	3.59292	0.000326996	0.024558
Zm00001eb169750_T001	568.618	1.65968	0.462222	3.59065	0.000329858	0.0247064
Zm00001eb176670_T001	23.2351	-6.44279	1.79434	-3.59061	0.000329902	0.0247064
Zm00001eb386330_T002	91.2362	-8.7313	2.4327	-3.58914	0.000331767	0.0248111
Zm00001eb402770_T004	35.8786	-8.50778	2.3708	-3.58858	0.000332486	0.0248299
Zm00001eb019290_T002	14.4737	-6.9198	1.92871	-3.58779	0.00033349	0.0248698
Zm00001eb046860_T004	213.468	3.40715	0.950102	3.58609	0.000335669	0.0249202
Zm00001eb322320_T002	27.9123	-7.14301	1.99202	-3.5858	0.000336043	0.0249202
Zm00001eb005920_T005	492.106	1.32829	0.370409	3.58601	0.000335776	0.0249202
Zm00001eb401960_T001	102.27	-3.47867	0.969996	-3.58628	0.000335435	0.0249202
Zm00001eb102610_T002	1621.95	-1.48892	0.415485	-3.58357	0.000338924	0.0250929
Zm00001eb403620_T002	109.815	-9.36657	2.61397	-3.58327	0.000339317	0.0250929
Zm00001eb100940_T001	101.125	2.3897	0.667139	3.582	0.00034097	0.0251801
Zm00001eb201290_T002	2981.79	1.14808	0.320698	3.57994	0.00034367	0.0253108
Zm00001eb128570_T004	42.2451	-8.2926	2.31669	-3.57951	0.000344236	0.0253157
Zm00001eb395270_T003	755.719	-1.83891	0.514307	-3.57551	0.000349542	0.0255995
Zm00001eb235630_T003	20.3379	8.49476	2.37573	3.57564	0.000349372	0.0255995
Zm00001eb314840_T001	70.1449	8.77824	2.45701	3.57273	0.000353275	0.0258372
Zm00001eb199670_T003	131.538	2.28265	0.639184	3.57119	0.000355361	0.0259541
Zm00001eb224280_T003	190.218	-1.39756	0.391884	-3.56625	0.00036212	0.026339
Zm00001eb018850_T007	1376.09	-1.54991	0.434661	-3.5658	0.000362751	0.0263397
Zm00001eb342900_T001	74.0568	2.0328	0.570303	3.56441	0.000364672	0.0263397
Zm00001eb299830_T002	894.602	-1.52505	0.427934	-3.56374	0.000365601	0.0263397
Zm00001eb413320_T007	48.6937	-8.30545	2.33017	-3.5643	0.000364826	0.0263397
Zm00001eb024130_T004	814.073	-1.19892	0.33652	-3.5627	0.000367063	0.0264091
Zm00001eb044600_T006	1224.59	1.48596	0.417234	3.56145	0.000368819	0.0264996
Zm00001eb288410_T001	40.265	-6.42956	1.8063	-3.55952	0.000371532	0.0266225
Zm00001eb299830_T003	132.638	-2.68487	0.755729	-3.55269	0.00038132	0.0272503
Zm00001eb229660_T004	80.5354	-9.76359	2.75352	-3.54586	0.000391329	0.0277836
Zm00001eb097110_T001	266.773	2.21776	0.625392	3.54619	0.00039085	0.0277836
Zm00001eb366580_T002	1108.44	-1.89276	0.533801	-3.54582	0.000391399	0.0277836
Zm00001eb240380_T007	355.711	-1.16722	0.32939	-3.54358	0.000394741	0.0279834
Zm00001eb224850_T001	685.725	-1.47621	0.416793	-3.54184	0.000397347	0.0281306
Zm00001eb352160_T001	24.909	9.09964	2.56988	3.54089	0.000398785	0.0281948
Zm00001eb381280_T001	379.347	1.81491	0.512951	3.53818	0.000402892	0.0284473
Zm00001eb242490_T001	90.0505	-2.31892	0.655787	-3.53609	0.0004061	0.0285733
Zm00001eb374940_T001	19.9545	-7.0872	2.00409	-3.53636	0.000405677	0.0285733
Zm00001eb102090_T001	1414.36	-1.67687	0.474556	-3.53355	0.000410018	0.0287592
Zm00001eb281070_T002	69.9439	-1.98044	0.560645	-3.53243	0.000411752	0.0288023
Zm00001eb224770_T003	123.018	-1.41902	0.401835	-3.53136	0.000413436	0.0288465
Zm00001eb069420_T001	166.615	-1.38197	0.391437	-3.53051	0.000414758	0.0288629
Zm00001eb060010_T001	33.4888	-6.17446	1.74872	-3.53085	0.000414228	0.0288629
Zm00001eb230800_T003	601.477	1.05674	0.299351	3.5301	0.000415404	0.02887
Zm00001eb153070_T001	251.807	2.36082	0.669308	3.52726	0.000419892	0.0291438
Zm00001eb289290_T001	369.213	2.19721	0.62301	3.52677	0.000420657	0.0291447
Zm00001eb162740_T001	682.027	1.27065	0.36038	3.52585	0.000422121	0.029184
Zm00001eb044660_T005	226.776	7.44494	2.11391	3.52188	0.000428492	0.029586
Zm00001eb039160_T001	16.0368	-5.0572	1.43729	-3.51857	0.000433882	0.0299193
Zm00001eb000620_T006	24.0822	-6.71243	1.90825	-3.51758	0.0004355	0.0299919
Zm00001eb155010_T004	14.7082	-8.16818	2.32365	-3.51523	0.000439371	0.0302192
Zm00001eb240960_T001	26.7687	-6.4057	1.82564	-3.50874	0.000450237	0.0308866
Zm00001eb080920_T004	919.133	2.65598	0.756921	3.50892	0.000449928	0.0308866
Zm00001eb327470_T003	803.76	-1.78774	0.510071	-3.50488	0.000456811	0.0312568
Zm00001eb195550_T001	151.434	8.35072	2.3833	3.50385	0.000458588	0.0312977
Zm00001eb078170_T001	1186.28	-1.53164	0.437256	-3.50285	0.000460314	0.031335
Zm00001eb024900_T001	263.24	-1.63279	0.46609	-3.50317	0.000459763	0.031335
Zm00001eb304070_T002	465.884	6.60588	1.88626	3.50211	0.000461583	0.0313536
Zm00001eb209640_T002	32.4223	9.5614	2.73026	3.50201	0.000461769	0.0313536
Zm00001eb415650_T002	143.612	-16.9773	4.84884	-3.50132	0.000462962	0.0313545
Zm00001eb131790_T001	4299.99	-1.14782	0.3278	-3.50158	0.000462512	0.0313545
Zm00001eb131990_T001	109.738	-2.03465	0.581305	-3.50013	0.000465024	0.031454
Zm00001eb392400_T006	1004.12	-1.69435	0.485268	-3.49157	0.000480195	0.0323976
Zm00001eb216820_T001	570.362	-1.12872	0.323486	-3.48923	0.000484419	0.0326411
Zm00001eb203070_T001	232.584	-1.9493	0.559151	-3.48617	0.000489981	0.032974
Zm00001eb365670_T001	1263.74	-1.05052	0.301514	-3.48415	0.000493702	0.0331824
Zm00001eb213820_T002	153.912	5.54094	1.59206	3.48035	0.000500758	0.0335716
Zm00001eb399270_T002	793.153	-2.65587	0.763064	-3.48054	0.000500411	0.0335716
Zm00001eb246990_T001	504.118	-1.1685	0.335846	-3.47929	0.000502742	0.0336198
Zm00001eb305590_T002	75.6146	-2.54441	0.731678	-3.4775	0.000506119	0.0337605
Zm00001eb200180_T002	67.117	4.38839	1.26237	3.47631	0.000508362	0.0338252
Zm00001eb065720_T001	1555.63	-1.22739	0.353245	-3.47462	0.000511586	0.0339971
Zm00001eb060620_T001	1242.6	1.38939	0.399994	3.47352	0.000513679	0.0340935
Zm00001eb065950_T002	246.686	-1.27999	0.368778	-3.4709	0.000518717	0.0342566
Zm00001eb016330_T003	394.055	-2.04714	0.589776	-3.47104	0.000518451	0.0342566
Zm00001eb140790_T001	928.395	-1.28288	0.369606	-3.47093	0.000518655	0.0342566
Zm00001eb403830_T002	275.457	1.0981	0.316672	3.46763	0.000525062	0.0346258
Zm00001eb101480_T006	53.5481	-8.93316	2.57877	-3.46412	0.000531979	0.0350018
Zm00001eb161990_T001	70.6495	3.22245	0.930531	3.46302	0.000534141	0.0351006
Zm00001eb193660_T002	127.622	1.95887	0.565951	3.4612	0.000537777	0.0352942
Zm00001eb054190_T002	25.0159	-8.03807	2.32255	-3.46088	0.000538416	0.0352942
Zm00001eb227820_T003	1002.22	-1.19645	0.345761	-3.46035	0.000539481	0.0353204
Zm00001eb051020_T001	223.588	6.09448	1.76142	3.45998	0.000540206	0.0353243
Zm00001eb155580_T001	325.258	-1.21067	0.350167	-3.45741	0.000545389	0.0356194
Zm00001eb334470_T005	30.0448	-6.16655	1.78408	-3.45642	0.000547396	0.0357065
Zm00001eb363750_T003	51.6997	-3.07445	0.889972	-3.45454	0.000551224	0.0359121
Zm00001eb297540_T002	15.1741	6.40005	1.85302	3.45385	0.000552642	0.0359493
Zm00001eb235620_T004	986.907	2.8439	0.823458	3.4536	0.00055315	0.0359493
Zm00001eb129910_T002	804.607	2.40169	0.695512	3.45313	0.000554129	0.0359689
Zm00001eb063910_T002	969.892	1.05065	0.304354	3.45205	0.00055634	0.0360244
Zm00001eb209080_T001	107.045	-6.52298	1.89187	-3.44789	0.000564977	0.0364946
Zm00001eb318210_T002	27.4793	-6.54777	1.90231	-3.44201	0.000577402	0.0371616
Zm00001eb294580_T004	164.529	15.8739	4.61322	3.44096	0.000579657	0.0372616
Zm00001eb144350_T002	121.503	2.5394	0.738201	3.43999	0.000581742	0.0373504
Zm00001eb329590_T005	46.8979	-2.96516	0.862169	-3.43919	0.000583461	0.0374155
Zm00001eb194370_T001	1047.98	1.76067	0.512027	3.43863	0.000584659	0.0374471
Zm00001eb182070_T006	31.6089	-8.50701	2.47457	-3.43778	0.000586505	0.03752
Zm00001eb119100_T005	1783.38	-1.26477	0.368136	-3.4356	0.000591236	0.0377068
Zm00001eb393300_T003	63.0895	-8.52701	2.4825	-3.43485	0.000592889	0.0377466
Zm00001eb392450_T001	11679.4	2.19029	0.637755	3.43437	0.00059394	0.037761
Zm00001eb036940_T001	221.801	2.46064	0.716927	3.43221	0.000598687	0.0379643
Zm00001eb007570_T003	515.153	-3.43197	0.999995	-3.43199	0.00059917	0.0379643
Zm00001eb320460_T002	114.635	-1.47934	0.43124	-3.43043	0.000602621	0.0381375
Zm00001eb160220_T003	106.513	-1.9456	0.56731	-3.42952	0.000604659	0.0382209
Zm00001eb136230_T003	107.147	-6.2171	1.81397	-3.42734	0.000609517	0.0383939
Zm00001eb384510_T001	798.695	-2.89372	0.844555	-3.42632	0.000611815	0.03849
Zm00001eb047060_T002	33.7576	4.92207	1.43791	3.42307	0.00061918	0.038765
Zm00001eb320710_T001	135.091	5.56421	1.62678	3.42038	0.000625341	0.0389539
Zm00001eb228680_T002	1119.22	-1.07658	0.314771	-3.42018	0.000625791	0.0389539
Zm00001eb283200_T001	1627.62	-1.17587	0.344303	-3.41522	0.000637311	0.0396245
Zm00001eb225230_T004	4635.15	-6.89575	2.02011	-3.41355	0.000641235	0.0396826
Zm00001eb181950_T001	21.7197	-6.38362	1.86975	-3.41416	0.000639799	0.0396826
Zm00001eb039280_T001	226.012	2.58167	0.75681	3.41126	0.000646639	0.0398517
Zm00001eb345290_T002	84.5548	-2.50074	0.733114	-3.41112	0.00064697	0.0398517
Zm00001eb108610_T001	476.406	-2.28065	0.669683	-3.40557	0.000660271	0.0405299
Zm00001eb090590_T001	201.882	-2.65829	0.780644	-3.40525	0.000661035	0.04053
Zm00001eb234160_T001	1799.3	-1.61017	0.473336	-3.40174	0.000669581	0.0410066
Zm00001eb166810_T002	2165.93	-1.11413	0.327968	-3.39707	0.000681123	0.0416175
Zm00001eb142430_T002	70.7633	-7.14957	2.10516	-3.39621	0.000683265	0.0416525
Zm00001eb358220_T004	249.375	-2.55033	0.750925	-3.39625	0.000683165	0.0416525
Zm00001eb415730_T002	168.787	-7.5156	2.21354	-3.39528	0.000685583	0.0417459
Zm00001eb255870_T002	36.9261	5.23474	1.54225	3.39422	0.000688232	0.0418592
Zm00001eb252630_T003	30.0559	-8.37891	2.46902	-3.39361	0.000689775	0.041905
Zm00001eb295470_T006	117.516	2.43824	0.718588	3.39311	0.000691046	0.0419342
Zm00001eb117210_T001	43.6311	-2.92332	0.86174	-3.39234	0.000692977	0.0420034
Zm00001eb332290_T002	3738.2	-1.68721	0.497494	-3.39142	0.000695319	0.0420973
Zm00001eb135000_T001	85.038	-8.63335	2.54837	-3.3878	0.000704559	0.042578
Zm00001eb119940_T001	568.88	1.28306	0.378742	3.38768	0.000704862	0.042578
Zm00001eb188560_T002	1483.54	-1.29797	0.383362	-3.38575	0.000709849	0.0428305
Zm00001eb220750_T003	660.729	-1.28974	0.381307	-3.38241	0.00071852	0.0432554
Zm00001eb139250_T003	2267.02	-1.90303	0.562826	-3.3812	0.00072169	0.0432989
Zm00001eb054910_T002	668.105	-2.98666	0.883282	-3.38132	0.000721393	0.0432989
Zm00001eb132450_T003	510.444	-1.15459	0.341447	-3.38146	0.000721024	0.0432989
Zm00001eb082760_T003	311.51	1.45272	0.430042	3.37808	0.000729942	0.0437446
Zm00001eb067900_T001	372.91	4.07775	1.20757	3.37683	0.000733273	0.0438947
Zm00001eb194520_T001	101.495	1.83957	0.545316	3.3734	0.000742458	0.0443945
Zm00001eb022570_T002	295.595	3.76097	1.11588	3.37041	0.000750552	0.0448031
Zm00001eb136650_T001	128.821	2.72096	0.807395	3.37005	0.000751539	0.0448031
Zm00001eb221470_T001	243.154	1.67831	0.498023	3.36995	0.000751823	0.0448031
Zm00001eb351880_T001	378.386	1.10974	0.329681	3.36611	0.000762368	0.0453806
Zm00001eb069040_T001	2611.87	-1.60237	0.476736	-3.36113	0.000776239	0.0460283
Zm00001eb300010_T003	8249.75	1.27825	0.380659	3.35798	0.000785133	0.0463202
Zm00001eb214410_T001	2177.58	1.51742	0.451848	3.35826	0.000784349	0.0463202
Zm00001eb143350_T004	28.6325	-7.26922	2.16552	-3.3568	0.000788488	0.0464666
Zm00001eb211070_T001	217.63	-7.35358	2.19221	-3.35441	0.000795352	0.0468191
Zm00001eb173190_T002	200.159	7.5414	2.24911	3.35305	0.000799259	0.046945
Zm00001eb395310_T002	2499.78	-1.12675	0.336023	-3.35318	0.000798885	0.046945
Zm00001eb397980_T002	717.297	-2.54374	0.758848	-3.3521	0.000802003	0.0470022
Zm00001eb136110_T004	694.114	-2.33951	0.697874	-3.35234	0.000801313	0.0470022
Zm00001eb200190_T001	9.92946	-6.77233	2.02056	-3.3517	0.000803157	0.0470033
Zm00001eb215080_T001	479.03	1.22068	0.364254	3.35118	0.000804679	0.0470033
Zm00001eb221900_T002	464.357	-1.2908	0.385171	-3.35122	0.000804554	0.0470033
Zm00001eb054050_T002	1992.81	2.03353	0.606968	3.3503	0.000807236	0.0471009
Zm00001eb131310_T002	12.6276	-6.48672	1.93845	-3.34635	0.000818844	0.0475512
Zm00001eb006510_T005	28.4368	-8.63011	2.57895	-3.34636	0.000818789	0.0475512
Zm00001eb408260_T003	18.8849	6.84382	2.04528	3.34615	0.000819431	0.0475512
Zm00001eb284080_T002	1023.19	-1.29287	0.386522	-3.34488	0.000823193	0.0476134
Zm00001eb397980_T006	478.065	-1.88189	0.562518	-3.34548	0.000821411	0.0476134
Zm00001eb168290_T003	263.244	1.76361	0.527228	3.34507	0.000822622	0.0476134
Zm00001eb360560_T001	13.6718	6.99897	2.09287	3.34421	0.000825185	0.0476767
Zm00001eb328520_T004	22.2621	-8.32671	2.49046	-3.34345	0.000827445	0.0477553
Zm00001eb211720_T001	159.76	-1.73919	0.520329	-3.34248	0.000830336	0.0478182
Zm00001eb256430_T004	464.831	2.1463	0.642096	3.34265	0.000829818	0.0478182
Zm00001eb113040_T001	69.9921	8.8542	2.65049	3.34059	0.000836001	0.0480402
Zm00001eb049840_T002	58.4895	-2.29499	0.68742	-3.33855	0.000842169	0.0483423
Zm00001eb017950_T001	45.9622	2.93337	0.878938	3.3374	0.000845655	0.04849
Zm00001eb413190_T001	536.603	2.57184	0.770779	3.33668	0.000847858	0.0485412
Zm00001eb417380_T001	427.602	2.711	0.812527	3.33651	0.000848377	0.0485412
Zm00001eb393530_T002	773.337	1.32745	0.39819	3.33372	0.000856939	0.0488732
Zm00001eb181630_T001	372.36	-3.07045	0.92275	-3.3275	0.000876302	0.0497637
