# Supplementary material for: Cell wall-related genes and lignin accumulation contribute to the root resistance in different maize (Zea mays L.) genotypes to Fusarium verticillioides (Sacc.) Nirenberg infection
Source: Front Plant Sci. 2023 Jun 27;14:1195794. doi: 10.3389/fpls.2023.1195794 (PMC10335812; doi:10.3389/fpls.2023.1195794)
Supplement: Supplementary file 4 [file Table_3.xlsx]

## Sheet: DEG SUS
DEG_SUS_+Fv/C
	baseMean	log2FoldChange	lfcSE	stat	pvalue	padj
Zm00001eb400820_T003	5066.39	-5.98213	0.404536	-14.7877	1.76e-49	9.34e-45
Zm00001eb317810_T001	17232.9	2.68666	0.27445	9.78926	1.25e-22	3.32e-18
Zm00001eb333970_T002	1791.84	-14.2755	1.49675	-9.53768	1.46e-21	2.59e-17
Zm00001eb106180_T002	2883.18	1.961	0.206406	9.50068	2.09e-21	2.77e-17
Zm00001eb203140_T004	117.195	-23.3001	2.45916	-9.47481	2.67e-21	2.84e-17
Zm00001eb383780_T002	144.477	-22.8922	2.46007	-9.30552	1.33e-20	1.18e-16
Zm00001eb259080_T004	643.04	-2.86752	0.328076	-8.7404	2.32e-18	1.76e-14
Zm00001eb329130_T002	141.511	-21.568	2.50143	-8.62226	6.56e-18	4.36e-14
Zm00001eb350560_T002	575.025	13.2263	1.63506	8.08919	6.01e-16	3.54e-12
Zm00001eb016960_T001	3274.13	3.83655	0.477645	8.03223	9.57e-16	5.08e-12
Zm00001eb110430_T002	372.269	-12.0941	1.51492	-7.98334	1.42e-15	6.87e-12
Zm00001eb256350_T003	2127.93	-3.35252	0.423059	-7.92447	2.29e-15	1.01e-11
Zm00001eb370330_T002	1827.79	5.93498	0.75094	7.9034	2.71e-15	1.11e-11
Zm00001eb071360_T001	775.978	1.50791	0.192744	7.82338	5.14e-15	1.95e-11
Zm00001eb032560_T001	1323.35	2.88655	0.370126	7.79882	6.25e-15	2.21e-11
Zm00001eb374990_T001	1156.08	-5.45795	0.706726	-7.72286	1.14e-14	3.6e-11
Zm00001eb417480_T002	1659.05	5.44937	0.70578	7.72106	1.15e-14	3.6e-11
Zm00001eb335710_T011	346.4	-11.8315	1.54036	-7.68097	1.58e-14	4.49e-11
Zm00001eb075120_T002	481.535	-12.0713	1.57206	-7.67861	1.61e-14	4.49e-11
Zm00001eb219400_T002	252.686	-7.95651	1.04472	-7.61596	2.62e-14	6.62e-11
Zm00001eb161490_T001	1821.29	-27.0567	3.55244	-7.61638	2.61e-14	6.62e-11
Zm00001eb104690_T002	475.585	-25.065	3.33354	-7.51902	5.52e-14	1.33e-10
Zm00001eb171340_T001	664.042	-25.3873	3.3833	-7.50373	6.2e-14	1.43e-10
Zm00001eb310710_T003	605.824	-11.7338	1.56875	-7.47974	7.45e-14	1.58e-10
Zm00001eb081120_T004	271.763	-24.5127	3.27573	-7.48311	7.26e-14	1.58e-10
Zm00001eb232030_T002	354.002	-24.631	3.2979	-7.46869	8.1e-14	1.65e-10
Zm00001eb046880_T001	958.811	-11.9065	1.60107	-7.43661	1.03e-13	2.03e-10
Zm00001eb072220_T002	640.098	-25.163	3.39028	-7.42209	1.15e-13	2.19e-10
Zm00001eb190620_T003	996.678	-11.0087	1.48479	-7.41434	1.22e-13	2.24e-10
Zm00001eb093880_T001	198.89	-24.0451	3.28877	-7.31126	2.65e-13	4.68e-10
Zm00001eb067190_T007	210.552	-23.6339	3.23438	-7.30709	2.73e-13	4.68e-10
Zm00001eb190930_T002	433.456	-3.42309	0.469341	-7.29341	3.02e-13	5.01e-10
Zm00001eb068540_T002	1614.91	-3.00191	0.412645	-7.2748	3.47e-13	5.58e-10
Zm00001eb130500_T001	284.801	-23.8702	3.28656	-7.26296	3.79e-13	5.91e-10
Zm00001eb337970_T002	1071.97	-10.7677	1.48552	-7.24845	4.22e-13	6.4e-10
Zm00001eb000660_T001	564.146	-24.8045	3.42905	-7.23365	4.7e-13	6.93e-10
Zm00001eb332830_T002	634.537	9.19087	1.28309	7.16309	7.89e-13	1.13e-09
Zm00001eb351270_T004	944.966	-25.0892	3.50497	-7.15817	8.18e-13	1.14e-09
Zm00001eb271280_T003	1357.94	-25.3725	3.55039	-7.14638	8.91e-13	1.18e-09
Zm00001eb012390_T002	1061.87	-25.0024	3.49739	-7.14888	8.75e-13	1.18e-09
Zm00001eb188180_T003	480.732	25.7929	3.62418	7.1169	1.1e-12	1.41e-09
Zm00001eb064810_T002	315.153	-23.8157	3.34719	-7.11514	1.12e-12	1.41e-09
Zm00001eb220840_T003	649.394	-24.2766	3.43422	-7.06903	1.56e-12	1.93e-09
Zm00001eb323920_T002	1157.54	-2.70686	0.385786	-7.01648	2.28e-12	2.75e-09
Zm00001eb294420_T003	434.721	-7.6183	1.09196	-6.97669	3.02e-12	3.53e-09
Zm00001eb110370_T003	70.1445	-33.3773	4.78519	-6.97512	3.06e-12	3.53e-09
Zm00001eb291670_T003	255.757	-23.1811	3.3283	-6.96483	3.29e-12	3.71e-09
Zm00001eb358040_T004	258.519	-11.2038	1.61239	-6.94854	3.69e-12	4.08e-09
Zm00001eb056780_T002	200.709	10.3863	1.51342	6.86282	6.75e-12	7.32e-09
Zm00001eb434280_T001	47.903	-29.5469	4.32286	-6.83503	8.2e-12	8.71e-09
Zm00001eb105040_T005	91.5397	-32.6644	4.78526	-6.82606	8.73e-12	9.09e-09
Zm00001eb215080_T002	827.312	-24.3381	3.58289	-6.79288	1.1e-11	1.12e-08
Zm00001eb421180_T008	102.968	-32.1678	4.78518	-6.72237	1.79e-11	1.79e-08
Zm00001eb185030_T001	2265.35	-10.3543	1.54961	-6.68186	2.36e-11	2.32e-08
Zm00001eb347660_T001	467.213	-23.5063	3.56326	-6.59685	4.2e-11	4.05e-08
Zm00001eb159850_T002	5936.9	-11.1881	1.70297	-6.56976	5.04e-11	4.78e-08
Zm00001eb129080_T001	117.185	10.9312	1.67362	6.53146	6.51e-11	6.07e-08
Zm00001eb106470_T001	249.255	-9.8697	1.51798	-6.50189	7.93e-11	7.12e-08
Zm00001eb138300_T005	284.786	-24.883	3.82569	-6.5042	7.81e-11	7.12e-08
Zm00001eb094540_T003	198.315	-23.4363	3.60571	-6.49978	8.04e-11	7.12e-08
Zm00001eb013540_T002	166.201	10.0854	1.55408	6.48964	8.6e-11	7.49e-08
Zm00001eb208250_T001	1033.47	-2.49202	0.389229	-6.40244	1.53e-10	1.31e-07
Zm00001eb394410_T005	223.283	-9.41998	1.48032	-6.36347	1.97e-10	1.66e-07
Zm00001eb036890_T003	527.71	-24.3784	3.84513	-6.34009	2.3e-10	1.91e-07
Zm00001eb357630_T002	915.234	-4.31191	0.681212	-6.32977	2.46e-10	2.01e-07
Zm00001eb326780_T007	521.932	10.5087	1.67785	6.26322	3.77e-10	3.03e-07
Zm00001eb208030_T002	163.081	29.7753	4.78502	6.22261	4.89e-10	3.87e-07
Zm00001eb003440_T003	127.709	-10.5877	1.70341	-6.21558	5.11e-10	3.94e-07
Zm00001eb070980_T004	660.688	9.84591	1.58357	6.21753	5.05e-10	3.94e-07
Zm00001eb044360_T002	225.85	-10.2544	1.6513	-6.20989	5.3e-10	4.02e-07
Zm00001eb336900_T004	2358.91	-1.58327	0.255631	-6.19359	5.88e-10	4.4e-07
Zm00001eb194230_T001	128.753	11.3149	1.83298	6.17296	6.7e-10	4.94e-07
Zm00001eb303110_T003	96.72	10.4879	1.72522	6.07917	1.21e-09	8.79e-07
Zm00001eb363860_T002	117.381	-22.3642	3.68196	-6.074	1.25e-09	8.95e-07
Zm00001eb358100_T001	147.735	-9.57424	1.5781	-6.06694	1.3e-09	9.23e-07
Zm00001eb416220_T002	351.876	-2.52177	0.416132	-6.06002	1.36e-09	9.51e-07
Zm00001eb349360_T001	578.457	-9.81144	1.62551	-6.03591	1.58e-09	1.09e-06
Zm00001eb249420_T003	130.169	-6.60883	1.09681	-6.02552	1.69e-09	1.15e-06
Zm00001eb409800_T004	265.885	-2.01977	0.335378	-6.02238	1.72e-09	1.16e-06
Zm00001eb205990_T002	1642.47	-2.53778	0.423192	-5.99676	2.01e-09	1.34e-06
Zm00001eb158370_T003	1851.22	-3.34556	0.55811	-5.99443	2.04e-09	1.34e-06
Zm00001eb200350_T001	197.748	-21.646	3.61695	-5.9846	2.17e-09	1.4e-06
Zm00001eb370590_T001	112.181	10.2104	1.70989	5.97138	2.35e-09	1.5e-06
Zm00001eb171520_T001	813.288	2.92572	0.491207	5.95617	2.58e-09	1.63e-06
Zm00001eb336090_T002	72.8723	-28.4801	4.79564	-5.93875	2.87e-09	1.79e-06
Zm00001eb306360_T001	226.867	9.08288	1.53002	5.93643	2.91e-09	1.8e-06
Zm00001eb331200_T001	5810.35	1.66948	0.284062	5.87719	4.17e-09	2.55e-06
Zm00001eb407520_T001	380.141	8.82738	1.50972	5.84705	5e-09	3.02e-06
Zm00001eb313590_T001	296.519	-11.118	1.90991	-5.82123	5.84e-09	3.49e-06
Zm00001eb144430_T004	173.469	-10.2954	1.77181	-5.81067	6.22e-09	3.67e-06
Zm00001eb057250_T004	123.979	-9.22958	1.58951	-5.80657	6.38e-09	3.72e-06
Zm00001eb351330_T002	3381.03	-1.9894	0.34272	-5.80472	6.45e-09	3.72e-06
Zm00001eb159570_T003	335.125	-7.47012	1.28814	-5.79915	6.67e-09	3.81e-06
Zm00001eb193830_T003	159.16	2.59758	0.448769	5.78822	7.11e-09	4.02e-06
Zm00001eb256330_T002	221.762	-11.8142	2.0427	-5.78364	7.31e-09	4.09e-06
Zm00001eb281960_T004	104.675	10.3402	1.79343	5.76557	8.14e-09	4.5e-06
Zm00001eb123170_T003	203.566	-10.4337	1.81487	-5.74902	8.98e-09	4.91e-06
Zm00001eb139050_T001	162.156	-8.70029	1.51457	-5.74439	9.23e-09	5e-06
Zm00001eb330180_T006	471.076	8.92587	1.56399	5.70712	1.15e-08	6.16e-06
Zm00001eb141540_T001	3301.27	2.91081	0.510639	5.70033	1.2e-08	6.35e-06
Zm00001eb345420_T005	221.771	-21.7378	3.8203	-5.69008	1.27e-08	6.68e-06
Zm00001eb232000_T001	91.8943	9.06054	1.59792	5.67021	1.43e-08	7.42e-06
Zm00001eb365180_T002	112.119	-27.0114	4.78504	-5.64496	1.65e-08	8.52e-06
Zm00001eb229760_T002	88.0863	-10.1755	1.8042	-5.63993	1.7e-08	8.69e-06
Zm00001eb012930_T005	164.779	3.35356	0.596167	5.62521	1.85e-08	9.37e-06
Zm00001eb288830_T001	51.1296	-26.2383	4.67546	-5.61191	2e-08	1e-05
Zm00001eb063350_T002	387.712	-9.68844	1.72888	-5.60388	2.1e-08	1.04e-05
Zm00001eb063800_T003	907.223	-12.4596	2.22376	-5.60293	2.11e-08	1.04e-05
Zm00001eb176740_T002	88.2932	-26.5402	4.7851	-5.54643	2.92e-08	1.42e-05
Zm00001eb293820_T007	101.269	-9.27115	1.6755	-5.53335	3.14e-08	1.52e-05
Zm00001eb244150_T005	89.763	9.58998	1.7398	5.5121	3.55e-08	1.7e-05
Zm00001eb374090_T007	56.4116	9.1397	1.6591	5.50882	3.61e-08	1.71e-05
Zm00001eb336530_T002	45.9871	9.56632	1.73756	5.5056	3.68e-08	1.73e-05
Zm00001eb160260_T002	42.9353	26.265	4.78558	5.48837	4.06e-08	1.89e-05
Zm00001eb067530_T002	156.68	-9.38097	1.71184	-5.48006	4.25e-08	1.96e-05
Zm00001eb171530_T001	219.354	3.47064	0.633754	5.47633	4.34e-08	1.99e-05
Zm00001eb298490_T005	49.0018	-25.7206	4.70228	-5.46982	4.5e-08	2.04e-05
Zm00001eb207080_T001	79.3114	-9.21621	1.68875	-5.45741	4.83e-08	2.17e-05
Zm00001eb241240_T003	1874.22	-2.32963	0.427258	-5.45251	4.97e-08	2.22e-05
Zm00001eb404790_T001	3309.64	-2.5523	0.468735	-5.44508	5.18e-08	2.27e-05
Zm00001eb057360_T001	73.6672	9.73164	1.78724	5.44506	5.18e-08	2.27e-05
Zm00001eb234050_T005	101.715	-8.84617	1.62545	-5.44229	5.26e-08	2.29e-05
Zm00001eb185330_T001	294.674	1.96838	0.362744	5.42636	5.75e-08	2.47e-05
Zm00001eb331760_T002	105.473	9.00606	1.65989	5.42569	5.77e-08	2.47e-05
Zm00001eb365680_T001	502.201	-3.2697	0.603002	-5.42238	5.88e-08	2.5e-05
Zm00001eb360390_T001	49.6882	6.21447	1.14874	5.40983	6.31e-08	2.66e-05
Zm00001eb054410_T002	327.44	25.7668	4.78496	5.38496	7.25e-08	3.03e-05
Zm00001eb137240_T001	7896.11	3.0877	0.57414	5.37796	7.53e-08	3.13e-05
Zm00001eb115250_T001	431.166	-3.41493	0.635227	-5.37592	7.62e-08	3.14e-05
Zm00001eb111250_T001	136.546	-2.23262	0.416112	-5.36543	8.08e-08	3.3e-05
Zm00001eb277040_T001	115.075	-6.77826	1.26651	-5.35192	8.7e-08	3.53e-05
Zm00001eb243270_T002	429.292	-3.17762	0.596071	-5.33094	9.77e-08	3.93e-05
Zm00001eb123220_T004	1000.75	-2.3132	0.434578	-5.32287	1.02e-07	4.08e-05
Zm00001eb141880_T002	197.493	-10.9975	2.06739	-5.31953	1.04e-07	4.12e-05
Zm00001eb391740_T004	435.019	-3.92766	0.738931	-5.31532	1.06e-07	4.19e-05
Zm00001eb314470_T002	138.284	-4.97934	0.94337	-5.27825	1.3e-07	5.05e-05
Zm00001eb219400_T003	221.084	25.2583	4.78503	5.2786	1.3e-07	5.05e-05
Zm00001eb334770_T006	270.245	8.08602	1.53352	5.27284	1.34e-07	5.17e-05
Zm00001eb033830_T001	95.8626	-8.15918	1.55042	-5.26256	1.42e-07	5.43e-05
Zm00001eb029330_T001	103.961	2.99551	0.572032	5.23662	1.64e-07	6.2e-05
Zm00001eb109780_T002	259.792	-25.0056	4.78496	-5.22586	1.73e-07	6.48e-05
Zm00001eb265430_T002	274.195	-2.32722	0.445288	-5.22634	1.73e-07	6.48e-05
Zm00001eb330730_T001	219.272	-8.04333	1.53992	-5.22323	1.76e-07	6.53e-05
Zm00001eb245390_T002	65.2875	8.21867	1.57526	5.21735	1.82e-07	6.69e-05
Zm00001eb119130_T002	11625	2.29949	0.441484	5.20856	1.9e-07	6.97e-05
Zm00001eb127130_T005	519.049	-10.0689	1.94098	-5.18753	2.13e-07	7.73e-05
Zm00001eb106040_T002	34.0333	8.64216	1.66699	5.18429	2.17e-07	7.73e-05
Zm00001eb329590_T003	84.8426	-8.3355	1.60722	-5.1863	2.15e-07	7.73e-05
Zm00001eb238230_T003	598.112	-6.87777	1.3267	-5.18414	2.17e-07	7.73e-05
Zm00001eb033780_T001	296.669	8.00055	1.54389	5.18208	2.19e-07	7.77e-05
Zm00001eb350660_T002	155.54	24.7856	4.78512	5.17972	2.22e-07	7.81e-05
Zm00001eb206910_T001	672.253	1.45742	0.282539	5.15832	2.49e-07	8.65e-05
Zm00001eb366020_T003	75.1018	-9.57276	1.85537	-5.1595	2.48e-07	8.65e-05
Zm00001eb056890_T002	1081.08	-5.59978	1.09235	-5.12637	2.95e-07	0.000101844
Zm00001eb050070_T001	836.75	-1.14372	0.223371	-5.12029	3.05e-07	0.000104504
Zm00001eb117520_T005	1865.38	-8.14804	1.59415	-5.1112	3.2e-07	0.000108958
Zm00001eb157250_T001	628.239	-1.86788	0.365647	-5.10843	3.25e-07	0.000109862
Zm00001eb030220_T002	60.0224	9.62745	1.88726	5.10128	3.37e-07	0.000113373
Zm00001eb342350_T003	602.221	4.11823	0.808258	5.09519	3.48e-07	0.000116342
Zm00001eb230510_T002	138.449	24.3348	4.78526	5.08537	3.67e-07	0.00012121
Zm00001eb267030_T003	86.7281	-10.2593	2.01754	-5.08505	3.68e-07	0.00012121
Zm00001eb221870_T001	39.9055	9.04183	1.77891	5.08279	3.72e-07	0.000121904
Zm00001eb301540_T001	230.115	1.89247	0.373269	5.06999	3.98e-07	0.000129593
Zm00001eb361010_T001	47.9102	8.40058	1.66367	5.04943	4.43e-07	0.000142637
Zm00001eb442350_T001	158.235	24.1626	4.78526	5.04938	4.43e-07	0.000142637
Zm00001eb210840_T001	66.4735	9.34452	1.85287	5.04326	4.58e-07	0.000146393
Zm00001eb427750_T004	70.2812	-8.41182	1.67001	-5.03699	4.73e-07	0.000150363
Zm00001eb210820_T002	62.5285	9.11961	1.81653	5.02035	5.16e-07	0.000162995
Zm00001eb128570_T007	39.2111	8.56311	1.70606	5.01923	5.19e-07	0.000162995
Zm00001eb357780_T005	26.7156	8.53296	1.7014	5.01527	5.3e-07	0.000165411
Zm00001eb391270_T005	193.276	9.90002	1.97527	5.01198	5.39e-07	0.000167279
Zm00001eb392330_T001	1022.93	2.99738	0.600272	4.99338	5.93e-07	0.000183161
Zm00001eb336650_T002	437.345	-8.00747	1.60853	-4.97812	6.42e-07	0.000197052
Zm00001eb425400_T004	73.0745	9.10622	1.83104	4.97324	6.58e-07	0.000200926
Zm00001eb210850_T007	357.743	1.6182	0.326015	4.96359	6.92e-07	0.00020997
Zm00001eb430450_T001	129.138	8.96746	1.81588	4.93836	7.88e-07	0.000237677
Zm00001eb244770_T002	160.229	-23.5643	4.78519	-4.92442	8.46e-07	0.000253815
Zm00001eb232050_T002	41.9254	8.23711	1.67326	4.9228	8.53e-07	0.00025449
Zm00001eb163700_T002	2464.22	-1.42785	0.290251	-4.91935	8.68e-07	0.000257568
Zm00001eb386080_T001	5052.18	2.0061	0.408186	4.91468	8.89e-07	0.000262325
Zm00001eb324660_T003	140.953	-5.90079	1.20193	-4.90944	9.13e-07	0.000267936
Zm00001eb102300_T005	143.701	11.0111	2.24345	4.90812	9.2e-07	0.000268268
Zm00001eb322570_T003	313.154	4.78318	0.976505	4.89827	9.67e-07	0.000280533
Zm00001eb395620_T001	104.908	3.73858	0.765792	4.88198	1.05e-06	0.000303068
Zm00001eb294420_T004	4250.83	-2.38498	0.488989	-4.87738	1.08e-06	0.000308556
Zm00001eb263250_T001	728.117	-23.3067	4.7851	-4.87068	1.11e-06	0.000314505
Zm00001eb263370_T001	728.117	-23.3067	4.7851	-4.87068	1.11e-06	0.000314505
Zm00001eb364750_T002	2939.25	1.74672	0.358639	4.87043	1.11e-06	0.000314505
Zm00001eb333170_T004	86.6882	23.2567	4.78564	4.85968	1.18e-06	0.000330317
Zm00001eb400800_T002	122.828	11.2991	2.32756	4.85448	1.21e-06	0.000337322
Zm00001eb038920_T001	56.0839	-9.15145	1.88571	-4.85304	1.22e-06	0.000337988
Zm00001eb156260_T001	164.041	-23.1858	4.78535	-4.84516	1.27e-06	0.000349864
Zm00001eb171040_T003	206.17	2.64131	0.545769	4.83961	1.3e-06	0.000357911
Zm00001eb247650_T001	233.565	-23.144	4.78535	-4.83643	1.32e-06	0.000361806
Zm00001eb247390_T002	103.269	-23.1147	4.78533	-4.83032	1.36e-06	0.000371164
Zm00001eb241860_T002	45.3508	10.071	2.08628	4.82725	1.38e-06	0.000375007
Zm00001eb329510_T002	171.259	-23.0565	4.78536	-4.81812	1.45e-06	0.000388611
Zm00001eb223060_T001	82.5447	-23.0418	4.78541	-4.81502	1.47e-06	0.000392727
Zm00001eb369340_T001	148.241	-23.0228	4.78537	-4.81107	1.5e-06	0.00039855
Zm00001eb016990_T004	703.976	-5.0901	1.06058	-4.79936	1.59e-06	0.000420473
Zm00001eb397790_T001	189.058	-22.9268	4.78542	-4.79096	1.66e-06	0.000436294
Zm00001eb375730_T002	1734.05	3.60836	0.753912	4.78618	1.7e-06	0.000444624
Zm00001eb108170_T001	37.758	8.47329	1.77245	4.78054	1.75e-06	0.000454803
Zm00001eb229140_T003	394.203	3.04938	0.640168	4.76341	1.9e-06	0.00049063
Zm00001eb013920_T005	50.2922	-8.26312	1.73508	-4.76239	1.91e-06	0.000490742
Zm00001eb274280_T005	688.494	-1.69074	0.355587	-4.75479	1.99e-06	0.000507102
Zm00001eb417970_T003	39.983	8.13085	1.72044	4.72604	2.29e-06	0.000581643
Zm00001eb208920_T003	124.046	9.49506	2.01097	4.72163	2.34e-06	0.000591566
Zm00001eb057230_T008	124.756	-22.5831	4.78561	-4.71895	2.37e-06	0.000596555
Zm00001eb377910_T002	151.19	2.50664	0.532357	4.70857	2.49e-06	0.000624788
Zm00001eb070060_T006	195.926	-9.15066	1.94477	-4.70526	2.54e-06	0.00063203
Zm00001eb282080_T006	156.047	10.7249	2.28472	4.69419	2.68e-06	0.000664117
Zm00001eb142430_T003	54.3261	-8.36982	1.78707	-4.68354	2.82e-06	0.000696335
Zm00001eb148780_T002	40.5071	-8.20452	1.75579	-4.67285	2.97e-06	0.000730204
Zm00001eb253470_T002	4806.95	2.05221	0.439453	4.66993	3.01e-06	0.000737237
Zm00001eb262520_T001	31432.4	10.7741	2.30812	4.66792	3.04e-06	0.000741072
Zm00001eb141670_T003	156.178	-10.9159	2.34005	-4.66482	3.09e-06	0.000748892
Zm00001eb023460_T003	110.794	-22.3203	4.78597	-4.66369	3.11e-06	0.00074961
Zm00001eb258560_T001	168.653	-22.3082	4.78579	-4.66133	3.14e-06	0.000754807
Zm00001eb218130_T001	1519.53	2.03823	0.438876	4.64421	3.41e-06	0.000816515
Zm00001eb128780_T001	124.502	8.09013	1.74258	4.64261	3.44e-06	0.000819178
Zm00001eb210570_T001	403.97	12.3359	2.65779	4.64141	3.46e-06	0.000820263
Zm00001eb357950_T001	1257.28	1.71957	0.370731	4.63831	3.51e-06	0.00082895
Zm00001eb350430_T003	126.207	-5.19169	1.12201	-4.62715	3.71e-06	0.000870995
Zm00001eb213320_T001	26.4951	8.87648	1.92153	4.61949	3.85e-06	0.000899795
Zm00001eb426050_T001	252.637	-22.0719	4.78588	-4.61188	3.99e-06	0.000925254
Zm00001eb171540_T001	237.057	3.07481	0.666609	4.61261	3.98e-06	0.000925254
Zm00001eb441470_T001	138.993	2.65912	0.57671	4.61085	4.01e-06	0.000925797
Zm00001eb114150_T001	828.556	1.07359	0.233913	4.58972	4.44e-06	0.00102018
Zm00001eb308340_T001	1084.14	-2.48907	0.542679	-4.58663	4.5e-06	0.00103093
Zm00001eb232400_T003	406.167	-1.44849	0.315898	-4.58532	4.53e-06	0.00103299
Zm00001eb416210_T001	394.741	11.9041	2.60732	4.56565	4.98e-06	0.0011299
Zm00001eb196360_T004	40.6103	-8.04392	1.7622	-4.56472	5e-06	0.00113011
Zm00001eb380990_T001	62.6181	21.8129	4.78712	4.55659	5.2e-06	0.00116973
Zm00001eb424740_T001	34.3282	8.24229	1.80956	4.55486	5.24e-06	0.00117443
Zm00001eb135500_T007	287.333	2.0385	0.448126	4.54893	5.39e-06	0.00120291
Zm00001eb394770_T001	115.153	8.60901	1.89648	4.53948	5.64e-06	0.00125287
Zm00001eb020850_T001	108.386	-7.65989	1.68782	-4.53833	5.67e-06	0.00125296
Zm00001eb130340_T004	60.2526	-21.7179	4.78611	-4.5377	5.69e-06	0.00125296
Zm00001eb359650_T001	158.78	-7.3101	1.61274	-4.53272	5.82e-06	0.00127758
Zm00001eb343090_T004	91.2807	-8.8076	1.94488	-4.52861	5.94e-06	0.00129734
Zm00001eb175100_T003	3467.89	-4.25368	0.940058	-4.52491	6.04e-06	0.00131483
Zm00001eb281180_T002	184.109	-21.5869	4.78631	-4.51012	6.48e-06	0.00140415
Zm00001eb296340_T005	211.254	-8.1092	1.79987	-4.50543	6.62e-06	0.0014297
Zm00001eb060520_T003	44.4011	-8.13687	1.80663	-4.50389	6.67e-06	0.0014343
Zm00001eb070450_T001	145.227	8.02627	1.78427	4.49836	6.85e-06	0.00146616
Zm00001eb085030_T001	2784.87	2.12938	0.474019	4.49217	7.05e-06	0.00150329
Zm00001eb065900_T004	57.9266	7.48566	1.66669	4.49133	7.08e-06	0.00150329
Zm00001eb019420_T001	43.8349	-7.4589	1.66151	-4.48923	7.15e-06	0.00150609
Zm00001eb407080_T003	244.565	-4.3394	0.966607	-4.48931	7.15e-06	0.00150609
Zm00001eb426650_T002	449.654	3.29278	0.736286	4.47215	7.74e-06	0.0016252
Zm00001eb041050_T006	38.1722	-7.86264	1.75854	-4.47113	7.78e-06	0.00162652
Zm00001eb261830_T004	44.867	-7.5548	1.69136	-4.46671	7.94e-06	0.00165394
Zm00001eb178460_T001	115.191	-21.3695	4.78664	-4.4644	8.03e-06	0.00166535
Zm00001eb028510_T001	22.1211	8.46556	1.9087	4.43525	9.2e-06	0.00189677
Zm00001eb173180_T003	5297.09	-1.31538	0.296605	-4.43478	9.22e-06	0.00189677
Zm00001eb350660_T003	102.912	3.30826	0.746499	4.4317	9.35e-06	0.00191666
Zm00001eb207390_T004	98.4232	21.1894	4.78818	4.42535	9.63e-06	0.00196634
Zm00001eb089070_T004	63.2162	-7.08933	1.60315	-4.42213	9.77e-06	0.00198827
Zm00001eb411600_T019	120.427	-21.1573	4.78672	-4.42	9.87e-06	0.00200026
Zm00001eb335850_T002	1822.49	-3.4408	0.780436	-4.40882	1.04e-05	0.00209837
Zm00001eb169800_T002	67.6756	9.23177	2.09969	4.39672	1.1e-05	0.00221031
Zm00001eb415610_T001	1007.91	1.52762	0.348273	4.38626	1.15e-05	0.00231051
Zm00001eb243310_T001	886.154	1.22377	0.2795	4.37843	1.2e-05	0.00238614
Zm00001eb316920_T003	1192.1	-1.1022	0.251836	-4.37668	1.21e-05	0.00239634
Zm00001eb335350_T002	101.168	-7.59823	1.73649	-4.37563	1.21e-05	0.00239896
Zm00001eb080700_T003	51.3068	8.67898	1.98678	4.36836	1.25e-05	0.00246712
Zm00001eb248290_T001	46.0061	7.96793	1.82421	4.36789	1.25e-05	0.00246712
Zm00001eb253530_T003	33.7869	8.23175	1.88993	4.3556	1.33e-05	0.0026001
Zm00001eb375380_T002	135.288	7.33333	1.6895	4.34054	1.42e-05	0.00276918
Zm00001eb232420_T003	66.9511	-8.06228	1.8576	-4.34016	1.42e-05	0.00276918
Zm00001eb179490_T002	12455.4	-5.56777	1.28428	-4.33531	1.46e-05	0.00282065
Zm00001eb420640_T002	612.055	3.15024	0.727448	4.33054	1.49e-05	0.00287197
Zm00001eb271540_T003	130.234	2.44247	0.564274	4.32852	1.5e-05	0.00287743
Zm00001eb032230_T001	306.173	1.84981	0.427349	4.32856	1.5e-05	0.00287743
Zm00001eb148770_T001	127.3	-10.0269	2.31794	-4.32576	1.52e-05	0.00290334
Zm00001eb273580_T001	660.159	-5.11718	1.18461	-4.31971	1.56e-05	0.00297334
Zm00001eb325410_T002	186.781	-10.0849	2.33623	-4.31673	1.58e-05	0.00300296
Zm00001eb286030_T003	443.125	-2.20875	0.512045	-4.31357	1.61e-05	0.00303534
Zm00001eb015840_T002	3427.85	-1.54322	0.357884	-4.31208	1.62e-05	0.00304513
Zm00001eb150680_T001	31.6602	-8.18804	1.90201	-4.30495	1.67e-05	0.00313368
Zm00001eb337600_T009	4338.12	-1.40932	0.327439	-4.30407	1.68e-05	0.00313518
Zm00001eb232160_T002	42.5622	10.0096	2.32684	4.3018	1.69e-05	0.00315624
Zm00001eb206760_T003	292.76	-9.33215	2.17254	-4.2955	1.74e-05	0.00322521
Zm00001eb184160_T002	436.066	2.85808	0.665394	4.29533	1.74e-05	0.00322521
Zm00001eb225230_T004	4635.15	8.68214	2.02196	4.29392	1.76e-05	0.00322521
Zm00001eb067560_T003	1099.31	-2.16911	0.50512	-4.29425	1.75e-05	0.00322521
Zm00001eb370650_T001	970.344	1.38901	0.324871	4.27557	1.91e-05	0.00349063
Zm00001eb292370_T002	2311.48	4.1533	0.971615	4.27463	1.91e-05	0.00349337
Zm00001eb147520_T001	79.3073	-9.46064	2.21368	-4.27372	1.92e-05	0.00349566
Zm00001eb433490_T005	37.6258	7.22086	1.69213	4.26733	1.98e-05	0.00357292
Zm00001eb400520_T001	67.413	-7.41164	1.73684	-4.26732	1.98e-05	0.00357292
Zm00001eb343490_T001	1371.95	-2.41449	0.565965	-4.26614	1.99e-05	0.00357966
Zm00001eb401550_T001	202.979	-4.00485	0.939192	-4.26415	2.01e-05	0.00359957
Zm00001eb234380_T002	276.445	-3.60016	0.846003	-4.25549	2.09e-05	0.00372913
Zm00001eb066190_T003	144.435	-20.3523	4.78836	-4.25037	2.13e-05	0.00379353
Zm00001eb424340_T001	444.193	1.6768	0.394526	4.25016	2.14e-05	0.00379353
Zm00001eb334430_T006	564.725	-2.76858	0.651554	-4.24919	2.15e-05	0.0037973
Zm00001eb271280_T001	1056.66	2.25371	0.531641	4.23916	2.24e-05	0.00395772
Zm00001eb228970_T001	31.0528	8.07472	1.90796	4.23213	2.31e-05	0.00405659
Zm00001eb051020_T001	223.588	-7.52647	1.77902	-4.23069	2.33e-05	0.00406916
Zm00001eb337140_T001	44.8093	6.81312	1.61091	4.22937	2.34e-05	0.00406918
Zm00001eb154040_T003	24.9749	8.51741	2.01395	4.22921	2.35e-05	0.00406918
Zm00001eb032580_T001	401.007	5.28921	1.25145	4.22646	2.37e-05	0.00410587
Zm00001eb297390_T002	66.9718	7.21595	1.70837	4.22388	2.4e-05	0.00413964
Zm00001eb189150_T002	2631.02	1.25841	0.298049	4.22216	2.42e-05	0.00415791
Zm00001eb274190_T003	23.9894	8.85005	2.09895	4.21641	2.48e-05	0.00422432
Zm00001eb012530_T003	34.7871	7.35588	1.74409	4.2176	2.47e-05	0.00422432
Zm00001eb141480_T006	63.2575	-7.09969	1.68372	-4.21666	2.48e-05	0.00422432
Zm00001eb281840_T003	210.721	-20.1686	4.7887	-4.21171	2.53e-05	0.00428564
Zm00001eb018300_T004	4151.53	1.83215	0.434997	4.21186	2.53e-05	0.00428564
Zm00001eb147390_T006	37.2183	-8.12937	1.93242	-4.20683	2.59e-05	0.00436135
Zm00001eb172160_T001	37.1332	-4.84888	1.15286	-4.20595	2.6e-05	0.00436135
Zm00001eb157400_T003	1787.04	-4.59444	1.09247	-4.20556	2.6e-05	0.00436135
Zm00001eb028490_T004	19.9596	8.55224	2.03689	4.19867	2.68e-05	0.00446889
Zm00001eb143350_T004	28.6325	9.05028	2.16058	4.18881	2.8e-05	0.0046529
Zm00001eb408150_T001	277.646	-3.45395	0.825568	-4.18372	2.87e-05	0.004735
Zm00001eb025760_T002	1473.66	1.26609	0.302644	4.18343	2.87e-05	0.004735
Zm00001eb243050_T001	466.924	1.13962	0.272784	4.17776	2.94e-05	0.00483493
Zm00001eb202520_T003	543.549	-1.32165	0.316391	-4.17727	2.95e-05	0.00483493
Zm00001eb015870_T002	19.3475	-7.97993	1.9112	-4.17536	2.98e-05	0.00486076
Zm00001eb124750_T001	3037.29	-1.80064	0.431922	-4.16891	3.06e-05	0.00498495
Zm00001eb282790_T004	6003.1	-6.25254	1.50417	-4.15681	3.23e-05	0.00524026
Zm00001eb403360_T001	45.6543	7.42654	1.78744	4.15485	3.26e-05	0.00526925
Zm00001eb183010_T002	531.148	-2.8913	0.696029	-4.15399	3.27e-05	0.0052731
Zm00001eb227830_T002	218.614	-6.13969	1.4798	-4.149	3.34e-05	0.00537285
Zm00001eb433550_T001	24.2009	7.81393	1.88407	4.14737	3.36e-05	0.00539495
Zm00001eb215560_T002	25.2593	-8.09858	1.95533	-4.1418	3.45e-05	0.00551114
Zm00001eb033150_T004	744.651	1.52524	0.369613	4.12659	3.68e-05	0.00587079
Zm00001eb065130_T002	60.4386	-8.60943	2.08958	-4.12017	3.79e-05	0.00601858
Zm00001eb269370_T001	25.4367	-7.83808	1.90434	-4.1159	3.86e-05	0.00610314
Zm00001eb274030_T002	75.6614	-9.57168	2.32572	-4.11558	3.86e-05	0.00610314
Zm00001eb071500_T005	161.071	-3.42216	0.831928	-4.11353	3.9e-05	0.00613029
Zm00001eb411300_T003	107.642	-9.80358	2.38345	-4.11319	3.9e-05	0.00613029
Zm00001eb087980_T001	361.283	-7.24672	1.76577	-4.10399	4.06e-05	0.0063417
Zm00001eb423190_T001	302.73	1.75831	0.42838	4.10457	4.05e-05	0.0063417
Zm00001eb018990_T001	994.322	3.40239	0.830858	4.09503	4.22e-05	0.00657275
Zm00001eb292140_T001	748.81	4.57418	1.1177	4.09249	4.27e-05	0.0066256
Zm00001eb226640_T005	1732.04	-1.0003	0.244762	-4.08681	4.37e-05	0.00675051
Zm00001eb170970_T002	481.011	1.89889	0.464615	4.08702	4.37e-05	0.00675051
Zm00001eb251320_T004	72.7961	-5.56702	1.36294	-4.08458	4.42e-05	0.00679584
Zm00001eb067660_T001	17.5504	7.85992	1.93167	4.06898	4.72e-05	0.00724631
Zm00001eb158170_T002	142.113	-2.95995	0.730543	-4.05171	5.08e-05	0.00775775
Zm00001eb185470_T002	66.625	-6.32905	1.56398	-4.04675	5.19e-05	0.00784059
Zm00001eb028460_T003	978.682	-2.19896	0.54328	-4.04757	5.18e-05	0.00784059
Zm00001eb239610_T002	41.1822	7.65477	1.89168	4.04655	5.2e-05	0.00784059
Zm00001eb003540_T004	205.033	-3.25451	0.805077	-4.04248	5.29e-05	0.00795534
Zm00001eb068050_T001	2715.2	1.90152	0.470578	4.04083	5.33e-05	0.00798897
Zm00001eb257420_T003	140.767	-9.57156	2.37093	-4.03705	5.41e-05	0.008073
Zm00001eb258970_T001	187.359	6.30296	1.56229	4.03444	5.47e-05	0.00814055
Zm00001eb426510_T001	167.672	2.1696	0.538775	4.02692	5.65e-05	0.00838176
Zm00001eb004160_T004	257.755	-7.78112	1.93489	-4.02147	5.78e-05	0.00855393
Zm00001eb249220_T004	1466.24	-8.74673	2.17581	-4.02	5.82e-05	0.0085839
Zm00001eb146140_T001	129.023	-4.51784	1.12415	-4.0189	5.85e-05	0.00859992
Zm00001eb222930_T002	171.759	-4.28319	1.06644	-4.01635	5.91e-05	0.00866937
Zm00001eb255600_T002	8012.17	2.12048	0.528763	4.01026	6.07e-05	0.00884725
Zm00001eb172900_T002	31.311	-7.04341	1.75624	-4.0105	6.06e-05	0.00884725
Zm00001eb003540_T005	1487.47	1.77201	0.442159	4.00762	6.13e-05	0.00892229
Zm00001eb098080_T002	51.1181	-7.811	1.95855	-3.98815	6.66e-05	0.00966046
Zm00001eb411010_T001	40.1765	4.59123	1.1525	3.98371	6.78e-05	0.00981626
Zm00001eb064080_T003	44.8252	-9.0964	2.28517	-3.98063	6.87e-05	0.0099173
Zm00001eb102520_T003	549.486	-19.0698	4.79339	-3.97836	6.94e-05	0.00998505
Zm00001eb433090_T004	572.869	-4.5262	1.13914	-3.97333	7.09e-05	0.0101504
Zm00001eb322480_T005	36.3617	8.1057	2.04011	3.97317	7.09e-05	0.0101504
Zm00001eb064310_T005	1807.22	-1.10764	0.279312	-3.96561	7.32e-05	0.0104494
Zm00001eb173130_T003	118.602	-4.73733	1.19621	-3.9603	7.49e-05	0.0106274
Zm00001eb076770_T004	108.954	7.28457	1.8393	3.96051	7.48e-05	0.0106274
Zm00001eb181260_T001	507.51	-5.23533	1.3228	-3.95775	7.57e-05	0.0106942
Zm00001eb212420_T003	20.8761	-7.3372	1.85398	-3.95753	7.57e-05	0.0106942
Zm00001eb005430_T001	348.018	1.18834	0.300412	3.95572	7.63e-05	0.0107446
Zm00001eb169980_T001	507.58	-1.20038	0.303498	-3.95514	7.65e-05	0.0107446
Zm00001eb016600_T001	2963.96	1.53393	0.387963	3.95381	7.69e-05	0.0107759
Zm00001eb104250_T002	29.5927	-7.19163	1.81977	-3.95195	7.75e-05	0.0108313
Zm00001eb318480_T003	669.581	-5.91341	1.49709	-3.94993	7.82e-05	0.0108866
Zm00001eb032600_T002	217.382	4.02669	1.01955	3.94948	7.83e-05	0.0108866
Zm00001eb162920_T002	47.6945	6.8718	1.74081	3.94748	7.9e-05	0.0109241
Zm00001eb412040_T004	111.353	-7.62679	1.93216	-3.94728	7.9e-05	0.0109241
Zm00001eb438470_T001	904.797	5.09766	1.2916	3.94678	7.92e-05	0.0109241
Zm00001eb306100_T002	429.14	2.35847	0.598003	3.94391	8.02e-05	0.0110271
Zm00001eb207830_T002	2014.46	2.08516	0.528822	3.94303	8.05e-05	0.011039
Zm00001eb391270_T004	20.5572	8.12871	2.06302	3.94019	8.14e-05	0.0111416
Zm00001eb363680_T001	52.1487	-9.64926	2.45036	-3.9379	8.22e-05	0.011192
Zm00001eb258290_T002	450.966	-1.32138	0.335557	-3.93788	8.22e-05	0.011192
Zm00001eb375100_T001	207.033	1.17872	0.299777	3.93199	8.42e-05	0.0114403
Zm00001eb422330_T001	30.0137	6.6776	1.69958	3.92896	8.53e-05	0.0115557
Zm00001eb424580_T001	1685.37	1.54235	0.392917	3.92539	8.66e-05	0.0116987
Zm00001eb420950_T001	287.364	-3.84956	0.981305	-3.9229	8.75e-05	0.0117906
Zm00001eb096580_T005	252.545	-2.33034	0.594517	-3.91971	8.87e-05	0.0118764
Zm00001eb221160_T002	211.728	8.67283	2.21237	3.92015	8.85e-05	0.0118764
Zm00001eb409080_T004	139.893	6.91742	1.76495	3.91932	8.88e-05	0.0118764
Zm00001eb128290_T002	1668.73	-4.20044	1.07209	-3.918	8.93e-05	0.011882
Zm00001eb296100_T001	20.0943	7.16801	1.82939	3.91826	8.92e-05	0.011882
Zm00001eb058490_T006	47.2995	-8.05537	2.05655	-3.91693	8.97e-05	0.0119047
Zm00001eb170460_T002	356.175	-1.57242	0.402007	-3.91143	9.18e-05	0.0121488
Zm00001eb331570_T003	1147.29	-1.20205	0.307617	-3.90762	9.32e-05	0.0122921
Zm00001eb235320_T002	29.4252	-6.87059	1.75835	-3.9074	9.33e-05	0.0122921
Zm00001eb133440_T002	1472.35	1.69298	0.433605	3.90444	9.44e-05	0.0124127
Zm00001eb161360_T006	141.643	-9.54601	2.44815	-3.89928	9.65e-05	0.012649
Zm00001eb112180_T002	721.575	-1.19865	0.30796	-3.89223	9.93e-05	0.0129583
Zm00001eb039020_T004	43.1064	9.99027	2.56858	3.88941	0.000100486	0.0130697
Zm00001eb378690_T004	42.97	-7.0442	1.81161	-3.88837	0.000100921	0.0130697
Zm00001eb298580_T001	52.7946	-6.83391	1.75742	-3.8886	0.000100825	0.0130697
Zm00001eb056470_T002	65.8543	8.80401	2.26512	3.88678	0.000101582	0.0131233
Zm00001eb134450_T001	29.1761	-7.05911	1.82061	-3.87734	0.000105606	0.0136101
Zm00001eb418130_T001	188.084	2.49053	0.643198	3.87211	0.000107899	0.0138464
Zm00001eb193140_T002	326.514	1.72271	0.444918	3.87197	0.000107961	0.0138464
Zm00001eb019860_T002	156.46	-5.71165	1.47605	-3.86954	0.000109039	0.0139509
Zm00001eb069420_T003	215.425	11.8375	3.06004	3.86842	0.000109541	0.0139673
Zm00001eb317430_T002	1099.67	-1.14211	0.295264	-3.86809	0.000109693	0.0139673
Zm00001eb157060_T001	443.914	2.15443	0.558106	3.86025	0.000113269	0.0143882
Zm00001eb368990_T001	12081.6	1.69556	0.439453	3.85834	0.00011416	0.0144667
Zm00001eb019390_T001	107.955	-9.53444	2.47226	-3.85657	0.000114988	0.0145369
Zm00001eb064850_T001	30.9498	3.63727	0.943309	3.85587	0.00011532	0.0145443
Zm00001eb156730_T001	756.196	-1.89986	0.492921	-3.85429	0.000116067	0.0146039
Zm00001eb110880_T001	105.98	-18.4821	4.79622	-3.85348	0.000116451	0.0146175
Zm00001eb358040_T003	430.855	1.86534	0.484374	3.85103	0.00011762	0.0146603
Zm00001eb084670_T001	676.872	-2.74311	0.712235	-3.85141	0.000117439	0.0146603
Zm00001eb098590_T002	48.1355	9.06024	2.35212	3.85195	0.000117181	0.0146603
Zm00001eb134430_T002	415.92	-5.86854	1.52418	-3.85029	0.000117977	0.0146703
Zm00001eb061610_T001	701.292	3.05693	0.794424	3.84799	0.000119091	0.0147743
Zm00001eb215110_T001	1830.19	1.83636	0.477322	3.84722	0.000119465	0.0147861
Zm00001eb237500_T005	267.495	1.51241	0.393179	3.84662	0.000119757	0.0147878
Zm00001eb193490_T002	21.9979	-7.03556	1.8294	-3.84583	0.000120146	0.0148014
Zm00001eb391620_T001	2487.31	-1.40562	0.36573	-3.84334	0.000121373	0.014918
Zm00001eb053500_T001	2530.84	-1.04931	0.273075	-3.84256	0.000121755	0.0149303
Zm00001eb123260_T001	1017.17	1.75631	0.458326	3.83201	0.0001271	0.0155498
Zm00001eb228170_T006	364.233	-10.6678	2.78556	-3.82968	0.00012831	0.0156618
Zm00001eb235400_T001	73.061	9.20663	2.40494	3.82822	0.000129072	0.0157187
Zm00001eb326230_T001	17.8984	-7.95558	2.0785	-3.82757	0.000129416	0.0157245
Zm00001eb171650_T001	588.743	1.99488	0.521684	3.82392	0.000131344	0.0158713
Zm00001eb256430_T003	466.494	-1.32753	0.347194	-3.82359	0.000131521	0.0158713
Zm00001eb110680_T002	136.288	-9.83199	2.57127	-3.82379	0.000131413	0.0158713
Zm00001eb433060_T002	37.7017	6.86145	1.79601	3.82039	0.00013324	0.016006
Zm00001eb438410_T001	19.1314	-7.09089	1.85815	-3.8161	0.000135579	0.0162502
Zm00001eb005420_T005	26.3136	7.81221	2.0495	3.81177	0.000137975	0.0165002
Zm00001eb363160_T003	61.647	-6.26326	1.6436	-3.8107	0.000138573	0.0165344
Zm00001eb073540_T002	662.524	-1.80018	0.47261	-3.80902	0.000139519	0.01661
Zm00001eb278650_T002	97.0116	1.97757	0.51944	3.80712	0.000140597	0.0167008
Zm00001eb154420_T001	64.1209	-7.96998	2.09615	-3.8022	0.000143419	0.0169981
Zm00001eb095540_T001	336.977	2.01339	0.529762	3.80056	0.000144371	0.0170727
Zm00001eb327790_T001	198.063	-18.2233	4.79948	-3.79692	0.000146506	0.0172867
Zm00001eb292310_T005	115.984	8.83864	2.32825	3.79625	0.000146899	0.0172947
Zm00001eb161360_T005	62.1231	9.62369	2.53568	3.79531	0.000147461	0.0173109
Zm00001eb237910_T001	28.7516	4.82924	1.27255	3.79492	0.000147689	0.0173109
Zm00001eb055550_T003	1731.58	-11.8186	3.11523	-3.79382	0.000148349	0.0173499
Zm00001eb430820_T002	48.1932	9.49006	2.50477	3.7888	0.00015138	0.0176655
Zm00001eb281230_T004	94.6291	2.63101	0.694577	3.78793	0.000151906	0.0176881
Zm00001eb077960_T001	91.6307	-4.29168	1.13386	-3.78502	0.000153697	0.017741
Zm00001eb413320_T006	274.521	2.11254	0.558102	3.78523	0.000153568	0.017741
Zm00001eb289580_T001	86.9792	6.33268	1.67281	3.78566	0.0001533	0.017741
Zm00001eb082180_T003	32.4279	7.18345	1.89918	3.7824	0.000155324	0.0178898
Zm00001eb204640_T004	741.634	1.21384	0.32101	3.78133	0.00015599	0.0179277
Zm00001eb011210_T002	53.802	6.76319	1.79174	3.77465	0.000160231	0.0183754
Zm00001eb394410_T001	1022.88	1.55011	0.410964	3.77187	0.000162026	0.0185412
Zm00001eb195050_T003	33.4891	8.95025	2.37381	3.77042	0.000162976	0.0186098
Zm00001eb241090_T001	2082.28	1.01696	0.269855	3.76853	0.000164212	0.0187107
Zm00001eb028060_T002	1236.66	-1.22496	0.326165	-3.75566	0.000172883	0.0196144
Zm00001eb185090_T004	640.691	-2.73842	0.729057	-3.75611	0.000172573	0.0196144
Zm00001eb032380_T004	176.834	1.9843	0.528537	3.75432	0.00017381	0.0196776
Zm00001eb119150_T001	91.9035	2.35361	0.627018	3.75365	0.000174275	0.0196882
Zm00001eb374500_T002	24.6723	-7.36157	1.96432	-3.74764	0.000178503	0.0201231
Zm00001eb054410_T003	885.23	-1.91598	0.511375	-3.74673	0.000179158	0.0201541
Zm00001eb346210_T003	305.541	5.46028	1.46012	3.73962	0.000184296	0.0206883
Zm00001eb238830_T001	3534.51	1.43873	0.385582	3.73131	0.000190484	0.0212973
Zm00001eb145850_T005	506.765	-1.22902	0.329427	-3.73079	0.000190879	0.0212973
Zm00001eb062010_T004	141.386	-2.87988	0.772472	-3.72813	0.000192903	0.0214729
Zm00001eb116850_T002	1469.37	1.45415	0.390244	3.72625	0.000194353	0.0214993
Zm00001eb402770_T004	35.8786	8.83591	2.3711	3.7265	0.000194155	0.0214993
Zm00001eb342740_T001	342.073	2.69413	0.723015	3.72624	0.000194355	0.0214993
Zm00001eb395220_T003	260.741	3.3209	0.891566	3.7248	0.000195472	0.0215779
Zm00001eb191790_T002	52.1545	-5.59576	1.50559	-3.71665	0.000201881	0.0221931
Zm00001eb395790_T005	433.238	-3.32681	0.895457	-3.71521	0.000203037	0.0222741
Zm00001eb328630_T003	86.5917	6.70934	1.80644	3.71412	0.000203912	0.0223239
Zm00001eb436930_T001	679.104	4.39592	1.18494	3.70981	0.000207417	0.022661
Zm00001eb070190_T001	292.046	-1.48593	0.400733	-3.70804	0.000208866	0.0227724
Zm00001eb214780_T001	1286.51	-1.87301	0.505255	-3.70707	0.00020967	0.0228132
Zm00001eb260830_T002	67.7601	-7.9659	2.14936	-3.70617	0.000210421	0.0228481
Zm00001eb359190_T003	262.44	-2.93125	0.791767	-3.70216	0.000213768	0.0231642
Zm00001eb249360_T007	13.4748	7.38453	1.99513	3.70128	0.000214511	0.0231974
Zm00001eb125070_T001	3536.61	-2.17645	0.588517	-3.6982	0.000217136	0.0233859
Zm00001eb136930_T001	43.2076	4.80406	1.29886	3.69868	0.000216723	0.0233859
Zm00001eb016170_T002	205.876	2.32413	0.628754	3.69641	0.000218671	0.0235036
Zm00001eb301300_T003	32.8271	8.30259	2.24864	3.69227	0.000222265	0.0238417
Zm00001eb163800_T003	798.97	-2.65637	0.719645	-3.69122	0.000223181	0.0238435
Zm00001eb289790_T001	77.3859	-9.15631	2.48033	-3.69156	0.000222879	0.0238435
Zm00001eb171510_T001	985.931	1.67535	0.454657	3.68486	0.000228833	0.0243983
Zm00001eb210780_T002	269.829	1.68531	0.45759	3.68301	0.000230493	0.024526
Zm00001eb081260_T005	65.7708	-8.20458	2.23029	-3.6787	0.000234429	0.024895
Zm00001eb139860_T002	940.201	2.21563	0.602617	3.67668	0.000236288	0.0250423
Zm00001eb104750_T006	525.058	-3.16623	0.861402	-3.67567	0.000237227	0.0250515
Zm00001eb285830_T001	262.718	1.48151	0.40307	3.67557	0.000237319	0.0250515
Zm00001eb211090_T001	707.15	1.41673	0.385649	3.67363	0.000239131	0.0251673
Zm00001eb171500_T001	931.758	2.01822	0.549426	3.67332	0.000239415	0.0251673
Zm00001eb270300_T001	193.885	1.25631	0.342218	3.67108	0.000241526	0.0252446
Zm00001eb000660_T002	910.775	1.78463	0.486814	3.66592	0.000246446	0.025658
Zm00001eb036300_T001	123.241	-2.94263	0.802645	-3.66616	0.000246218	0.025658
Zm00001eb411000_T003	1694.4	1.91892	0.523622	3.66471	0.000247617	0.0256792
Zm00001eb022840_T002	87.388	2.06116	0.562389	3.66501	0.000247328	0.0256792
Zm00001eb411190_T005	42.9958	8.39767	2.29317	3.66203	0.000250225	0.025899
Zm00001eb191790_T001	65.2333	17.6551	4.82662	3.65786	0.000254327	0.0262724
Zm00001eb188100_T001	20.4739	6.7162	1.8364	3.65726	0.000254924	0.0262829
Zm00001eb288130_T002	758.937	-1.25526	0.34395	-3.64954	0.000262714	0.0269813
Zm00001eb129050_T002	5187.52	1.21955	0.334134	3.64989	0.000262348	0.0269813
Zm00001eb032690_T002	1043.16	4.23865	1.16179	3.64838	0.000263903	0.0269851
Zm00001eb416900_T002	30.732	8.17169	2.24004	3.64801	0.000264276	0.0269851
Zm00001eb198120_T004	822.965	-3.70275	1.01483	-3.64863	0.000263638	0.0269851
Zm00001eb017560_T002	208.615	-1.71547	0.470439	-3.64652	0.000265817	0.0270904
Zm00001eb095510_T001	20.8541	-6.99203	1.91884	-3.64389	0.000268547	0.0273161
Zm00001eb216320_T004	48.3763	9.48869	2.60621	3.64079	0.000271798	0.027594
Zm00001eb092880_T004	110.035	-1.81131	0.497721	-3.6392	0.000273482	0.027712
Zm00001eb077110_T002	17.6162	7.22958	1.98736	3.63778	0.000274997	0.0278125
Zm00001eb068670_T002	1044.05	1.74677	0.480479	3.63547	0.00027747	0.0279311
Zm00001eb237760_T001	114.843	-1.77171	0.48744	-3.63473	0.000278274	0.0279311
Zm00001eb351100_T001	3757.9	-2.05639	0.565699	-3.63513	0.000277842	0.0279311
Zm00001eb385600_T002	181.568	2.43837	0.671133	3.63322	0.000279908	0.0279892
Zm00001eb133830_T004	317.571	-2.13585	0.587792	-3.63368	0.000279407	0.0279892
Zm00001eb250160_T001	102.368	-4.5576	1.2546	-3.6327	0.000280471	0.0279928
Zm00001eb395270_T001	77.3034	-9.10689	2.50818	-3.63088	0.000282451	0.0281376
Zm00001eb217790_T002	405.462	5.11772	1.41066	3.6279	0.000285737	0.0284116
Zm00001eb214560_T005	278.733	6.87936	1.89828	3.624	0.000290086	0.02879
Zm00001eb439550_T001	234553	4.55807	1.25928	3.61959	0.000295074	0.0292305
Zm00001eb229320_T001	206.974	-5.89657	1.62966	-3.61827	0.000296573	0.0292698
Zm00001eb205540_T002	251.079	2.0782	0.574308	3.61862	0.000296177	0.0292698
Zm00001eb041710_T001	120.5	-8.70537	2.40756	-3.61585	0.000299358	0.0294352
Zm00001eb057230_T010	203.874	11.2769	3.11835	3.6163	0.00029884	0.0294352
Zm00001eb167840_T005	33.2887	-4.19383	1.16045	-3.61398	0.000301531	0.029594
Zm00001eb337430_T002	92.7544	5.31928	1.47385	3.60911	0.000307251	0.0300043
Zm00001eb280210_T003	17.0013	-7.11773	1.97223	-3.60898	0.000307406	0.0300043
Zm00001eb056510_T005	7286.39	-5.08133	1.40766	-3.60977	0.000306466	0.0300043
Zm00001eb151790_T003	82.8467	-17.369	4.81414	-3.6079	0.00030868	0.0300122
Zm00001eb123330_T002	58.2018	10.2672	2.84628	3.60724	0.00030947	0.0300122
Zm00001eb297230_T001	680.598	1.45584	0.403531	3.60776	0.000308857	0.0300122
Zm00001eb357890_T004	192.827	6.47297	1.79455	3.60701	0.000309748	0.0300122
Zm00001eb193170_T002	262.346	4.28128	1.18767	3.60476	0.000312441	0.030218
Zm00001eb258190_T001	913.88	-5.45765	1.51441	-3.60382	0.000313574	0.0302724
Zm00001eb357560_T001	74.1415	4.45884	1.23776	3.60234	0.000315369	0.0303905
Zm00001eb073670_T001	205.03	2.56581	0.712849	3.59938	0.000318977	0.0306825
Zm00001eb082690_T006	830.086	-1.94442	0.540636	-3.59655	0.000322468	0.0309393
Zm00001eb410680_T001	31.935	6.70494	1.86442	3.59627	0.000322812	0.0309393
Zm00001eb346140_T004	163.721	-1.43765	0.400349	-3.59099	0.000329424	0.0315161
Zm00001eb295170_T005	106.896	-8.78787	2.44935	-3.58784	0.000333434	0.0318423
Zm00001eb289400_T002	2685.23	1.13493	0.316755	3.58299	0.000339683	0.0323809
Zm00001eb034890_T002	19.3509	-6.76218	1.88823	-3.58123	0.000341986	0.032542
Zm00001eb176900_T002	117.839	-2.17224	0.606665	-3.58063	0.000342767	0.0325579
Zm00001eb385450_T002	17.4368	7.32587	2.04936	3.57472	0.000350608	0.0332433
Zm00001eb121240_T001	785.833	1.48548	0.415988	3.57098	0.000355648	0.0336011
Zm00001eb054660_T003	534.089	-1.71223	0.479438	-3.57133	0.000355166	0.0336011
Zm00001eb021820_T003	209.363	7.9004	2.21692	3.56367	0.000365701	0.0344896
Zm00001eb060780_T001	15.7695	6.75647	1.89816	3.55949	0.000371575	0.0349814
Zm00001eb394390_T002	282.121	2.44946	0.68836	3.55839	0.00037313	0.0350656
Zm00001eb075840_T001	246.181	1.67812	0.472371	3.55254	0.000381538	0.035672
Zm00001eb282520_T004	4275.33	-3.22887	0.908903	-3.55249	0.000381598	0.035672
Zm00001eb010200_T001	35.6986	3.70217	1.04281	3.55018	0.000384975	0.0359245
Zm00001eb116940_T001	62.6763	8.86682	2.499	3.54814	0.000387958	0.0361393
Zm00001eb128980_T001	11.5636	-7.22255	2.03752	-3.54478	0.000392937	0.0364154
Zm00001eb144530_T002	1003.1	-2.62775	0.741308	-3.54475	0.000392979	0.0364154
Zm00001eb150780_T001	49.2864	-9.15754	2.58321	-3.54503	0.000392572	0.0364154
Zm00001eb290750_T002	687.449	-1.34787	0.380597	-3.54147	0.000397899	0.0367806
Zm00001eb140410_T002	65.6289	6.06615	1.71302	3.5412	0.000398306	0.0367806
Zm00001eb412800_T001	88.4113	2.70368	0.763722	3.54013	0.000399926	0.0368661
Zm00001eb283860_T001	174.192	-2.42912	0.68628	-3.53955	0.000400807	0.0368833
Zm00001eb041780_T002	11234.7	-1.25102	0.353698	-3.53695	0.000404769	0.0371834
Zm00001eb078410_T002	48.4303	10.1046	2.85783	3.53574	0.000406638	0.0372906
Zm00001eb196590_T002	11.8272	-6.95952	1.96876	-3.53497	0.000407827	0.0373352
Zm00001eb136380_T001	49.7805	-7.0075	1.98344	-3.53299	0.000410884	0.0375503
Zm00001eb080640_T001	17.4504	7.86134	2.22613	3.5314	0.000413366	0.0377122
Zm00001eb341000_T001	449.11	1.13819	0.322417	3.53017	0.000415294	0.0378231
Zm00001eb320480_T001	45.4614	2.99833	0.849842	3.5281	0.000418556	0.038055
Zm00001eb272770_T006	184.284	-1.21035	0.343368	-3.52495	0.000423566	0.0384446
Zm00001eb067410_T004	3629.79	-2.76243	0.783797	-3.52442	0.000424404	0.0384549
Zm00001eb112990_T003	141.553	2.86789	0.814576	3.52071	0.000430389	0.0389308
Zm00001eb095330_T001	780.435	1.33324	0.379405	3.51403	0.000441356	0.0396716
Zm00001eb176310_T001	496.081	1.43991	0.409774	3.51391	0.000441567	0.0396716
Zm00001eb419590_T002	70.927	-7.22837	2.05675	-3.51446	0.000440653	0.0396716
Zm00001eb170610_T001	2611.24	2.68335	0.764631	3.50934	0.000449213	0.0402903
Zm00001eb231010_T003	135.747	-1.48338	0.422824	-3.50826	0.000451053	0.0403871
Zm00001eb305290_T001	86.6197	8.10541	2.31071	3.50776	0.000451893	0.0403942
Zm00001eb184540_T001	1465.96	1.33134	0.379661	3.50667	0.000453749	0.0404919
Zm00001eb289660_T004	15.1325	7.061	2.01398	3.50599	0.000454911	0.0405275
Zm00001eb413080_T001	667.945	2.79519	0.798235	3.50171	0.000462282	0.0411153
Zm00001eb203360_T004	41.3857	-8.65356	2.47322	-3.4989	0.000467177	0.0414811
Zm00001eb303500_T001	20733.4	2.15305	0.615448	3.49835	0.000468153	0.0414984
Zm00001eb155300_T004	131.602	-8.38759	2.3987	-3.49672	0.000471014	0.0416824
Zm00001eb095930_T003	404.98	1.00235	0.286888	3.49387	0.000476068	0.0419897
Zm00001eb421490_T001	142.598	1.80879	0.517655	3.49421	0.000475472	0.0419897
Zm00001eb002490_T002	2418.42	-1.54409	0.442233	-3.49158	0.000480177	0.0422818
Zm00001eb123190_T002	21.6462	-7.12197	2.04112	-3.48924	0.00048439	0.0425118
Zm00001eb226900_T002	529.714	-1.31748	0.377541	-3.48965	0.000483663	0.0425118
Zm00001eb173050_T003	246.677	7.15206	2.05069	3.48764	0.000487299	0.0425903
Zm00001eb183250_T002	91.8406	-8.63939	2.47761	-3.48699	0.000488493	0.0425903
Zm00001eb289620_T001	32.3652	6.33907	1.81779	3.48724	0.00048803	0.0425903
Zm00001eb410220_T001	78.9162	2.66283	0.763643	3.48701	0.000488452	0.0425903
Zm00001eb071360_T006	971.551	-1.30596	0.375115	-3.48149	0.00049864	0.0434038
Zm00001eb044600_T006	1224.59	-1.45576	0.418931	-3.47495	0.000510941	0.0443556
Zm00001eb137480_T001	2854.41	2.93413	0.844404	3.47479	0.000511246	0.0443556
Zm00001eb245580_T001	117.088	-8.31455	2.39471	-3.47206	0.000516488	0.0447373
Zm00001eb063720_T001	87.7225	7.1651	2.06556	3.46883	0.000522724	0.0452037
Zm00001eb111610_T003	165.426	1.99589	0.575747	3.46662	0.000527049	0.0455036
Zm00001eb042310_T002	165.607	-1.76276	0.508618	-3.46578	0.000528693	0.0455714
Zm00001eb298610_T002	305.206	1.10515	0.319128	3.46304	0.000534117	0.0459644
Zm00001eb123040_T001	227.581	-1.20335	0.34759	-3.46199	0.000536198	0.0460688
Zm00001eb171100_T009	57.9104	9.49736	2.74558	3.45915	0.000541878	0.0464816
Zm00001eb012920_T002	159.948	6.72673	1.94521	3.4581	0.00054399	0.0465875
Zm00001eb379050_T002	2963.94	-2.29063	0.662579	-3.45714	0.000545947	0.0466047
Zm00001eb111990_T002	36.2245	-9.38531	2.71461	-3.45733	0.000545556	0.0466047
Zm00001eb217900_T003	66.9458	8.27223	2.39487	3.45415	0.000552025	0.047048
Zm00001eb106150_T001	3015.72	1.85499	0.537618	3.45038	0.000559799	0.0473307
Zm00001eb014900_T002	1000.15	-1.76211	0.510667	-3.45061	0.000559319	0.0473307
Zm00001eb199330_T003	2278.43	1.09369	0.316961	3.45055	0.000559438	0.0473307
Zm00001eb117400_T002	24.4022	8.59734	2.49238	3.44945	0.000561728	0.047395
Zm00001eb247460_T001	15.7093	-6.31563	1.83117	-3.44897	0.000562739	0.047395
Zm00001eb371090_T002	30.9024	9.53329	2.76429	3.44873	0.000563238	0.047395
Zm00001eb357740_T001	293.705	-6.00233	1.74108	-3.44747	0.000565868	0.0474709
Zm00001eb357510_T003	441.421	1.25693	0.364682	3.44665	0.000567592	0.0475354
Zm00001eb385150_T003	213.44	-2.64894	0.769271	-3.44344	0.000574363	0.0480267
Zm00001eb090980_T002	114.125	3.07907	0.894641	3.44169	0.0005781	0.0482632
Zm00001eb149750_T001	163.037	-2.08895	0.607192	-3.44034	0.000580991	0.0484284
Zm00001eb424670_T002	29.6828	4.09633	1.1911	3.43911	0.000583638	0.0485728
Zm00001eb285220_T002	1806.33	2.75908	0.802563	3.43783	0.000586391	0.0487255
Zm00001eb423180_T001	454.49	1.31222	0.381881	3.4362	0.000589936	0.0489435
Zm00001eb121880_T001	103.992	7.72483	2.24961	3.43385	0.000595073	0.049264
Zm00001eb047740_T001	1191.66	-5.60155	1.63175	-3.43284	0.000597291	0.049264
Zm00001eb106160_T001	209.298	-3.45419	1.00625	-3.43274	0.000597511	0.049264
Zm00001eb229610_T003	1669.69	-3.14094	0.91482	-3.4334	0.000596062	0.049264
